# Supplementary material for: 2-Amino-5-methyl­pyridinium 4-methyl­benzoate
Source: Acta Crystallogr Sect E Struct Rep Online. 2012 Dec 15;69(Pt 1):o94–5. doi: 10.1107/S1600536812050374 (PMC3588314; doi:10.1107/S1600536812050374)
Supplement: Supplementary file 2 [file e-69-00o94-Isup2.hkl]

# 
# h,k,l, Fc-squared, Fo-squared, sigma(Fo-squared) and status flag 
# 
data_I
_shelx_title ' kta36_0m in P2(1)/c (100K)' 
_shelx_refln_list_code          4 
_shelx_F_calc_maximum      179.98 
_exptl_crystal_F_000       520.00 
_reflns_d_resolution_high  0.6587 
 
loop_ 
 _symmetry_equiv_pos_as_xyz 
 'x, y, z' 
 '-x, y+1/2, -z+1/2' 
 '-x, -y, -z' 
 'x, -y-1/2, z-1/2' 
 
_cell_length_a     9.6315 
_cell_length_b    10.8713 
_cell_length_c    12.1481 
_cell_angle_alpha  90.000 
_cell_angle_beta  104.093 
_cell_angle_gamma  90.000 
 
_shelx_F_squared_multiplier     1.000 
 
loop_ 
 _refln_index_h 
 _refln_index_k 
 _refln_index_l 
 _refln_F_squared_calc 
 _refln_F_squared_meas 
 _refln_F_squared_sigma 
 _refln_observed_status 
   2   0   0      528.92      579.54      6.08 o 
   3   0   0      755.13      749.34      7.06 o 
   4   0   0      477.70      464.43      7.91 o 
   5   0   0       20.58       31.27      1.39 o 
   6   0   0      113.52      148.32      3.68 o 
   7   0   0      844.81      819.78     13.61 o 
   8   0   0      569.36      559.74      7.71 o 
   9   0   0       80.54       85.91      3.08 o 
  10   0   0      219.20      209.20      6.78 o 
  11   0   0      506.30      512.41     11.55 o 
  12   0   0       32.43       40.68      4.30 o 
  13   0   0        0.97        0.82      2.00 o 
  14   0   0        9.01        9.86      4.40 o 
   1   1   0      352.64      291.66      5.08 o 
   2   1   0     1853.73     1906.50     14.22 o 
   3   1   0      560.22      568.38      6.62 o 
   4   1   0        1.23       -0.13      0.33 o 
   5   1   0        5.94        2.57      0.52 o 
   6   1   0      176.07      182.46      3.33 o 
   7   1   0       11.03       10.74      0.90 o 
   8   1   0      147.04      135.34      2.51 o 
   9   1   0       43.59       53.52      2.07 o 
  10   1   0      358.67      356.74      5.35 o 
  11   1   0      208.59      208.55      5.10 o 
  12   1   0        0.27        1.39      1.32 o 
  13   1   0      100.94      100.75      4.92 o 
  14   1   0        0.04        1.40      1.88 o 
   0   2   0      638.92      690.77      9.84 o 
   1   2   0      149.56      164.73      2.08 o 
   2   2   0    19940.07    19159.10    125.49 o 
   3   2   0     1206.08     1258.70      7.33 o 
   4   2   0       11.63        6.00      0.51 o 
   5   2   0      222.45      222.42      2.55 o 
   6   2   0       11.73       10.91      0.93 o 
   7   2   0       90.04      107.58      2.13 o 
   8   2   0      578.54      593.27      5.64 o 
   9   2   0      269.78      259.05      4.29 o 
  10   2   0       20.12       22.73      1.72 o 
  11   2   0        0.06       -1.58      1.58 o 
  12   2   0        0.95       -0.02      1.44 o 
  13   2   0       48.99       49.46      4.15 o 
  14   2   0        0.39        4.54      2.63 o 
   1   3   0        9.46        9.90      0.60 o 
   2   3   0      212.30      213.82      2.67 o 
   3   3   0      188.95      162.50      2.49 o 
   4   3   0      361.58      380.29      2.74 o 
   5   3   0        7.94        9.01      0.67 o 
   6   3   0        0.04       -0.35      0.44 o 
   7   3   0      243.19      265.06      3.33 o 
   8   3   0        0.70        1.89      0.73 o 
   9   3   0     1505.88     1454.67     12.34 o 
  10   3   0       45.30       47.89      2.24 o 
  11   3   0        2.66        3.69      1.12 o 
  12   3   0       22.00       22.47      2.77 o 
  13   3   0       22.90       19.27      3.57 o 
   0   4   0     1231.66     1325.22     13.77 o 
   1   4   0      491.12      512.40      4.25 o 
   2   4   0      111.15      157.31      2.12 o 
   3   4   0       32.67       27.01      1.05 o 
   4   4   0      543.32      580.90      4.10 o 
   5   4   0      248.67      297.73      2.58 o 
   6   4   0      237.44      214.22      3.09 o 
   7   4   0       51.18       46.55      1.67 o 
   8   4   0      213.55      207.11      3.68 o 
   9   4   0      100.46      107.22      2.83 o 
  10   4   0        7.68        6.21      2.15 o 
  11   4   0       20.14       21.65      2.12 o 
  12   4   0        1.22        3.12      2.16 o 
  13   4   0       24.12       24.16      3.79 o 
   1   5   0      232.83      266.93      2.81 o 
   2   5   0      259.59      281.48      2.99 o 
   3   5   0      111.03      122.36      1.95 o 
   4   5   0      610.24      624.86      4.49 o 
   5   5   0        1.45        0.02      0.47 o 
   6   5   0        0.82        3.06      0.52 o 
   7   5   0     1577.22     1481.16     11.06 o 
   8   5   0      424.80      416.85      5.47 o 
   9   5   0       34.27       33.06      2.65 o 
  10   5   0       29.14       28.12      2.60 o 
  11   5   0        0.01        1.49      1.14 o 
  12   5   0       15.71       16.96      2.32 o 
  13   5   0        5.27        6.91      2.64 o 
   0   6   0      638.83      705.49      6.86 o 
   1   6   0        9.98       13.25      0.75 o 
   2   6   0      419.01      421.81      4.87 o 
   3   6   0        2.09        0.98      0.64 o 
   4   6   0      742.73      710.96      6.05 o 
   5   6   0      121.06       97.97      1.69 o 
   6   6   0      335.38      328.19      3.72 o 
   7   6   0      222.39      223.77      3.77 o 
   8   6   0      152.95      148.49      4.91 o 
   9   6   0        8.56        8.90      1.80 o 
  10   6   0        0.75        1.85      1.20 o 
  11   6   0       39.66       35.84      3.07 o 
  12   6   0       27.21       27.64      2.91 o 
  13   6   0        0.60        2.07      1.98 o 
   1   7   0      851.85      901.03      6.42 o 
   2   7   0      249.76      255.26      2.94 o 
   3   7   0        0.58        2.51      0.49 o 
   4   7   0       39.75       35.83      1.35 o 
   5   7   0      429.44      375.08      4.67 o 
   6   7   0      120.56      121.30      2.63 o 
   7   7   0        7.92        7.38      1.48 o 
   8   7   0        4.36        5.91      1.42 o 
   9   7   0       29.00       27.12      2.56 o 
  10   7   0       22.29       21.47      2.41 o 
  11   7   0       52.62       50.86      3.74 o 
  12   7   0       12.18       13.79      2.22 o 
   0   8   0      141.31      141.70      3.06 o 
   1   8   0      683.12      668.73      5.52 o 
   2   8   0      277.10      261.99      3.19 o 
   3   8   0      184.89      208.94      2.85 o 
   4   8   0       28.61       29.44      1.45 o 
   5   8   0      291.85      275.35      7.19 o 
   6   8   0       66.84       69.17      3.14 o 
   7   8   0       65.23       63.76      3.13 o 
   8   8   0        0.00        2.20      1.13 o 
   9   8   0        0.24        1.20      1.18 o 
  10   8   0       52.34       59.67      5.17 o 
  11   8   0        3.98        5.98      1.61 o 
  12   8   0        6.60        4.86      1.71 o 
   1   9   0        3.72        4.83      0.79 o 
   2   9   0        1.96        3.41      0.65 o 
   3   9   0       86.71       80.49      2.66 o 
   4   9   0        0.35        0.25      0.92 o 
   5   9   0        3.03        2.72      1.14 o 
   6   9   0      122.37      130.14      4.37 o 
   7   9   0       54.12       48.75      5.35 o 
   8   9   0      163.19      163.17      5.27 o 
   9   9   0      109.96      108.82      5.89 o 
  10   9   0        4.16        4.74      1.52 o 
  11   9   0        6.39        7.12      1.77 o 
   0  10   0        0.22       -0.06      0.87 o 
   1  10   0       69.66       66.80      2.38 o 
   2  10   0       29.74       31.55      1.68 o 
   3  10   0      319.50      310.39      5.29 o 
   4  10   0       20.76       11.24      1.70 o 
   5  10   0      294.26      293.66      6.61 o 
   6  10   0       16.40       11.44      1.78 o 
   7  10   0        0.00        0.92      1.07 o 
   8  10   0        0.10        1.67      1.19 o 
   9  10   0       11.43       13.27      2.08 o 
  10  10   0        1.68        2.79      1.41 o 
  11  10   0        6.87        7.61      1.82 o 
   1  11   0       33.16       36.97      1.93 o 
   2  11   0        2.42        3.27      1.26 o 
   3  11   0        7.61        4.78      1.33 o 
   4  11   0       23.06       22.11      2.31 o 
   5  11   0       57.85       64.00      4.57 o 
   6  11   0      337.84      335.39      7.61 o 
   7  11   0      131.35      141.32      5.11 o 
   8  11   0       87.53       96.28      4.37 o 
   9  11   0        0.16        3.15      1.44 o 
  10  11   0        5.03        4.87      1.64 o 
   0  12   0       60.73       57.05      3.53 o 
   1  12   0       67.44       75.88      4.89 o 
   2  12   0       23.03       18.39      2.01 o 
   3  12   0       31.08       29.98      2.65 o 
   4  12   0       21.53       25.06      5.01 o 
   5  12   0        0.09        2.02      1.28 o 
   6  12   0       99.10      104.65      4.41 o 
   7  12   0       41.60       38.53      3.30 o 
   8  12   0       18.05       18.83      2.46 o 
   9  12   0        0.01        4.71      2.02 o 
   1  13   0       68.33       61.54      3.18 o 
   2  13   0        0.01        1.04      1.43 o 
   3  13   0        7.44        8.57      2.44 o 
   4  13   0      318.34      336.36      7.71 o 
   5  13   0       79.57       88.13      4.17 o 
   6  13   0        5.37        5.53      2.38 o 
   7  13   0       20.94       18.64      2.54 o 
   8  13   0        3.33        6.32      1.71 o 
   0  14   0       49.12       45.28      5.65 o 
   1  14   0       12.09        8.65      2.99 o 
   2  14   0       12.02       12.27      3.77 o 
   3  14   0      118.22      117.30      6.15 o 
   4  14   0        0.03       -1.33      1.43 o 
   5  14   0       40.71       44.81      4.45 o 
   6  14   0       35.14       32.88      6.78 o 
   7  14   0       45.56       51.10      9.75 o 
   1  15   0        3.09        2.39      2.38 o 
   2  15   0      259.28      291.68     13.05 o 
   3  15   0       57.83       63.41      7.31 o 
   4  15   0        1.52        0.23      1.62 o 
   5  15   0       37.19       25.20      3.65 o 
   1  16   0        3.99        4.03      2.96 o 
   2  16   0       14.18       16.25      4.29 o 
   3  16   0       31.61       35.13      5.71 o 
 -14   1   1       14.98       19.27      3.53 o 
 -13   1   1       40.85       42.28      3.73 o 
 -12   1   1       84.37       81.93      3.46 o 
 -11   1   1       66.68       66.19      3.10 o 
 -10   1   1      130.60      132.92      3.24 o 
  -9   1   1        0.48        0.39      0.69 o 
  -8   1   1       12.25       11.65      1.02 o 
  -7   1   1      127.86      134.39      2.31 o 
  -6   1   1      339.65      354.55      3.58 o 
  -5   1   1      506.50      535.24      4.33 o 
  -4   1   1       65.31       72.14      1.26 o 
  -3   1   1      369.12      340.91      3.24 o 
  -2   1   1     2567.50     2696.61     19.94 o 
  -1   1   1      247.21      224.60      3.34 o 
   0   1   1      339.21      403.30      6.26 o 
   1   1   1      359.47      343.27      5.57 o 
   2   1   1     1595.41     1610.82     10.93 o 
   3   1   1      102.48       95.75      2.04 o 
   4   1   1      131.59      133.66      1.72 o 
   5   1   1        7.88        5.77      0.54 o 
   6   1   1        0.07       -0.07      0.38 o 
   7   1   1      110.60       99.02      1.99 o 
   8   1   1       16.27       12.64      1.38 o 
   9   1   1       49.87       51.13      2.11 o 
  10   1   1        3.78        3.68      1.23 o 
  11   1   1     1079.89     1061.60     13.72 o 
  12   1   1      153.98      151.86      5.40 o 
  13   1   1      207.61      208.86      5.95 o 
 -14   2   1        8.50       10.49      2.87 o 
 -13   2   1        5.59        8.18      2.10 o 
 -12   2   1        3.64        3.17      1.60 o 
 -11   2   1        2.33        2.94      1.36 o 
 -10   2   1       32.13       31.36      1.94 o 
  -9   2   1      139.56      136.34      3.07 o 
  -8   2   1        0.03       -0.58      0.58 o 
  -7   2   1      298.39      329.47      3.73 o 
  -6   2   1      289.84      285.43      3.19 o 
  -5   2   1      662.56      647.04      5.01 o 
  -4   2   1        0.05        0.57      0.37 o 
  -3   2   1      885.80      940.53      9.69 o 
  -2   2   1     1462.68     1554.14     12.61 o 
  -1   2   1      497.38      515.65      5.81 o 
   0   2   1       56.59       47.28      1.04 o 
   1   2   1     7013.77     7118.99    119.48 o 
   2   2   1    32391.64    31659.71    935.38 o 
   3   2   1      380.04      357.81      2.71 o 
   4   2   1       63.57       63.42      1.11 o 
   5   2   1      177.47      205.25      2.43 o 
   6   2   1      329.80      354.79      3.65 o 
   7   2   1        1.34       -0.04      0.47 o 
   8   2   1       86.73       78.94      2.27 o 
   9   2   1      602.34      603.21      7.00 o 
  10   2   1      144.03      139.64      4.06 o 
  11   2   1        1.93        1.11      1.34 o 
  12   2   1      162.23      146.62      4.73 o 
  13   2   1       46.03       53.19      4.38 o 
 -14   3   1       49.77       53.44      5.28 o 
 -13   3   1       17.68       13.21      4.42 o 
 -12   3   1       17.07       18.22      3.14 o 
 -11   3   1      123.34      122.76      5.07 o 
 -10   3   1      607.63      597.41     11.80 o 
  -9   3   1      142.42      138.84      3.12 o 
  -8   3   1      718.59      702.88      6.32 o 
  -7   3   1        8.85        9.18      0.89 o 
  -6   3   1      413.66      423.95      4.10 o 
  -5   3   1      102.44      111.39      1.56 o 
  -4   3   1       84.68      115.11      1.51 o 
  -3   3   1       44.01       43.29      0.93 o 
  -2   3   1      820.72      826.38      6.77 o 
  -1   3   1       96.35      122.73      2.89 o 
   0   3   1      862.69      931.00      7.86 o 
   1   3   1     4013.42     4129.84     32.58 o 
   2   3   1        1.50        0.79      0.41 o 
   3   3   1     2752.87     2953.86     18.29 o 
   4   3   1      124.13      125.29      1.54 o 
   5   3   1       78.23      104.55      1.77 o 
   6   3   1      136.37      128.10      2.13 o 
   7   3   1      362.25      329.94      4.46 o 
   8   3   1        0.60        0.72      0.63 o 
   9   3   1      842.46      831.22      8.65 o 
  10   3   1       83.35       76.89      2.66 o 
  11   3   1        2.75        0.28      1.24 o 
  12   3   1        1.52       -0.98      1.32 o 
  13   3   1       26.84       24.12      3.18 o 
 -13   4   1        2.47        3.21      2.27 o 
 -12   4   1       15.76       15.38      2.17 o 
 -11   4   1        7.57       13.78      2.06 o 
 -10   4   1       34.10       38.01      2.91 o 
  -9   4   1      303.13      300.33      5.47 o 
  -8   4   1      257.45      252.45      7.04 o 
  -7   4   1      706.36      650.16      7.95 o 
  -6   4   1      331.75      314.96      3.82 o 
  -5   4   1        1.32        4.78      0.51 o 
  -4   4   1       88.18       92.46      1.36 o 
  -3   4   1        3.03        5.21      0.56 o 
  -2   4   1      710.49      715.00      5.56 o 
  -1   4   1        0.96        0.39      0.71 o 
   0   4   1      727.59      703.91      4.95 o 
   1   4   1     2301.68     2434.45     16.50 o 
   2   4   1       13.48       15.77      0.71 o 
   3   4   1       46.91       56.17      1.74 o 
   4   4   1     6262.83     6678.70     30.77 o 
   5   4   1      254.44      246.61      2.55 o 
   6   4   1       86.88       76.82      1.74 o 
   7   4   1      860.65      833.61      7.41 o 
   8   4   1        6.96        4.11      1.03 o 
   9   4   1      106.05      107.73      2.92 o 
  10   4   1       66.10       60.11      2.48 o 
  11   4   1       13.51       14.19      2.28 o 
  12   4   1       77.09       76.35      5.26 o 
  13   4   1        3.10        0.99      3.20 o 
 -13   5   1       28.92       27.70     11.34 o 
 -12   5   1       55.41       54.22      3.55 o 
 -11   5   1       18.58       24.89      2.56 o 
 -10   5   1       17.77       17.92      2.13 o 
  -9   5   1       20.32       21.16      2.17 o 
  -8   5   1      432.78      399.24      6.17 o 
  -7   5   1     1921.43     1808.67     13.61 o 
  -6   5   1      237.53      223.56      2.57 o 
  -5   5   1       96.62       95.75      1.75 o 
  -4   5   1       50.01       46.07      1.28 o 
  -3   5   1      435.49      500.17      4.72 o 
  -2   5   1       15.16       16.63      1.01 o 
  -1   5   1      601.44      635.74      5.31 o 
   0   5   1      952.66     1037.44      7.02 o 
   1   5   1     1151.50     1246.31     11.36 o 
   2   5   1     1348.61     1380.52      8.95 o 
   3   5   1      374.66      391.84      4.87 o 
   4   5   1       23.24       29.46      0.91 o 
   5   5   1     1089.61     1054.07      8.09 o 
   6   5   1      120.38       97.65      2.00 o 
   7   5   1      463.11      451.36      6.94 o 
   8   5   1        5.38        3.77      0.83 o 
   9   5   1        0.49        0.24      0.72 o 
  10   5   1       29.98       32.67      3.35 o 
  11   5   1        0.14        1.08      1.16 o 
  12   5   1        6.67        4.11      2.26 o 
  13   5   1       14.97       17.29      4.65 o 
 -13   6   1        4.55        9.69      1.94 o 
 -12   6   1      101.10      100.12      4.49 o 
 -11   6   1       39.51       38.19      3.15 o 
 -10   6   1       24.59       22.94      2.96 o 
  -9   6   1       35.09       34.16      2.76 o 
  -8   6   1       11.32        8.50      2.55 o 
  -7   6   1        0.16       -0.08      0.98 o 
  -6   6   1      426.34      388.84      4.70 o 
  -5   6   1       23.92       18.75      1.36 o 
  -4   6   1       51.61       33.97      1.24 o 
  -3   6   1        0.85        1.13      0.38 o 
  -2   6   1      548.99      544.71      7.51 o 
  -1   6   1     3162.06     3398.84     19.35 o 
   0   6   1        0.89        2.87      0.77 o 
   1   6   1      915.54      878.14      6.04 o 
   2   6   1       26.62       30.32      1.01 o 
   3   6   1       17.82       18.75      1.01 o 
   4   6   1        1.56        4.05      0.70 o 
   5   6   1      184.54      169.37      2.58 o 
   6   6   1      109.58      128.46      2.50 o 
   7   6   1       15.42       12.34      1.00 o 
   8   6   1       45.94       45.59      2.21 o 
   9   6   1        0.70       -0.25      1.30 o 
  10   6   1        0.04        1.45      1.15 o 
  11   6   1        5.03        3.59      1.49 o 
  12   6   1       57.49       61.93      5.61 o 
 -13   7   1       85.07       74.80      8.87 o 
 -12   7   1       18.75       15.94      2.23 o 
 -11   7   1        0.64        2.80      1.35 o 
 -10   7   1        3.79        4.98      1.42 o 
  -9   7   1        5.29        7.13      1.47 o 
  -8   7   1       91.54       93.55      5.32 o 
  -7   7   1       21.53       24.64      2.88 o 
  -6   7   1     1133.06     1087.05     13.20 o 
  -5   7   1     1720.07     1633.68     14.67 o 
  -4   7   1      195.30      197.06      2.96 o 
  -3   7   1       45.72       39.85      1.21 o 
  -2   7   1        8.73       13.49      0.84 o 
  -1   7   1       60.30       75.79      1.58 o 
   0   7   1       10.39       19.61      0.91 o 
   1   7   1      451.18      458.64      4.37 o 
   2   7   1       57.58       61.96      1.51 o 
   3   7   1       58.17       57.90      1.60 o 
   4   7   1      119.16      119.34      2.81 o 
   5   7   1       11.89       15.04      1.11 o 
   6   7   1      281.54      292.57      4.04 o 
   7   7   1      104.18       94.97      2.33 o 
   8   7   1        8.03        8.38      1.86 o 
   9   7   1       16.60       14.92      2.04 o 
  10   7   1      208.05      228.57     11.35 o 
  11   7   1        4.18        3.64      1.53 o 
  12   7   1        4.61        1.86      1.50 o 
 -12   8   1        6.27       10.65      1.95 o 
 -11   8   1       15.12       12.14      2.03 o 
 -10   8   1        3.55        2.80      1.34 o 
  -9   8   1        4.74        2.48      1.17 o 
  -8   8   1      112.87      117.56      4.32 o 
  -7   8   1        4.17        3.52      1.27 o 
  -6   8   1      448.21      432.75      7.80 o 
  -5   8   1       80.78       64.59      2.62 o 
  -4   8   1      935.66      920.23      9.63 o 
  -3   8   1      500.53      522.28      5.69 o 
  -2   8   1      259.52      248.24      3.16 o 
  -1   8   1       53.66       65.03      1.62 o 
   0   8   1        4.12        3.28      0.53 o 
   1   8   1       31.85       42.62      1.35 o 
   2   8   1       78.41       82.76      1.81 o 
   3   8   1       98.78      102.38      2.12 o 
   4   8   1      179.39      162.17      4.17 o 
   5   8   1       62.00       59.46      2.99 o 
   6   8   1        9.18       11.85      1.36 o 
   7   8   1        0.04        0.77      1.12 o 
   8   8   1        6.22        5.74      1.95 o 
   9   8   1       13.77       17.48      3.10 o 
  10   8   1       13.32       10.80      1.97 o 
  11   8   1        0.96        3.29      1.51 o 
  12   8   1        2.68        4.05      2.38 o 
 -12   9   1       56.47       54.64      5.53 o 
 -11   9   1       17.10       19.35      2.47 o 
 -10   9   1       33.32       34.53      3.17 o 
  -9   9   1       11.70        7.87      3.57 o 
  -8   9   1       39.57       35.49      3.26 o 
  -7   9   1       47.13       45.58      3.24 o 
  -6   9   1        7.27        6.33      1.48 o 
  -5   9   1        0.76        2.18      1.09 o 
  -4   9   1      214.24      202.57      4.35 o 
  -3   9   1     1203.59     1202.07     18.26 o 
  -2   9   1      109.87      117.42      2.66 o 
  -1   9   1       12.58       12.09      1.10 o 
   0   9   1       10.21       11.20      0.94 o 
   1   9   1      209.49      216.12      3.06 o 
   2   9   1       69.16       64.21      1.71 o 
   3   9   1      143.99      148.82      2.57 o 
   4   9   1       63.15       74.70      2.39 o 
   5   9   1       51.26       46.48      2.82 o 
   6   9   1        1.14       -0.48      1.11 o 
   7   9   1        6.48        4.54      1.39 o 
   8   9   1      789.51      796.65     12.47 o 
   9   9   1      110.82      107.13      4.55 o 
  10   9   1        7.43        9.18      2.86 o 
  11   9   1        4.20        3.73      1.56 o 
 -11  10   1       37.26       44.99      3.75 o 
 -10  10   1      144.60      150.01      5.63 o 
  -9  10   1       53.74       51.33      3.77 o 
  -8  10   1      120.78      119.38      4.67 o 
  -7  10   1        0.02        2.01      1.16 o 
  -6  10   1        1.05        2.61      1.18 o 
  -5  10   1        5.31        6.59      1.57 o 
  -4  10   1        0.22       -0.15      0.65 o 
  -3  10   1      170.31      149.69      3.70 o 
  -2  10   1       25.52       26.83      1.90 o 
  -1  10   1       18.22       19.23      1.41 o 
   0  10   1        0.71       -0.15      0.66 o 
   1  10   1      305.43      282.61      3.71 o 
   2  10   1       48.56       39.82      1.92 o 
   3  10   1      237.58      221.67      4.48 o 
   4  10   1       42.81       48.38      2.89 o 
   5  10   1      114.43      114.61      4.12 o 
   6  10   1        0.59        1.86      1.40 o 
   7  10   1        0.44        2.85      1.25 o 
   8  10   1      198.54      213.10      6.29 o 
   9  10   1        1.59        2.54      1.42 o 
  10  10   1        1.00        1.34      2.13 o 
  11  10   1        2.78        4.94      1.71 o 
 -10  11   1       25.94       28.84      3.06 o 
  -9  11   1       32.41       36.32      3.29 o 
  -8  11   1        5.58        6.00      1.68 o 
  -7  11   1      152.15      164.64      5.50 o 
  -6  11   1        5.26        7.53      1.64 o 
  -5  11   1       36.86       39.18      3.05 o 
  -4  11   1       67.44       70.68      3.36 o 
  -3  11   1        4.10        2.01      0.93 o 
  -2  11   1        1.22        0.46      0.80 o 
  -1  11   1      127.35      127.14      3.49 o 
   0  11   1       24.38       23.02      1.61 o 
   1  11   1      148.89      137.70      5.31 o 
   2  11   1        3.52        4.18      0.89 o 
   3  11   1        0.29        2.43      1.71 o 
   4  11   1        2.60        2.51      1.64 o 
   5  11   1       82.02       83.73      5.13 o 
   6  11   1      540.20      573.54     10.23 o 
   7  11   1       51.59       51.62      3.67 o 
   8  11   1       20.27       18.71      2.44 o 
   9  11   1       46.49       45.11      3.66 o 
  10  11   1        3.83        7.77      2.22 o 
  -9  12   1        1.72        4.07      1.67 o 
  -8  12   1        1.66        4.11      1.46 o 
  -7  12   1       53.40       54.63      3.90 o 
  -6  12   1        1.54        2.30      1.59 o 
  -5  12   1       47.02       56.10      3.79 o 
  -4  12   1       13.40       13.89      1.97 o 
  -3  12   1        3.50        3.57      1.14 o 
  -2  12   1        0.31        0.60      0.90 o 
  -1  12   1      461.55      440.39      8.03 o 
   0  12   1       11.35       12.89      1.75 o 
   1  12   1       69.18       63.78      2.61 o 
   2  12   1        1.88        2.63      1.37 o 
   3  12   1       23.99       25.97      4.30 o 
   4  12   1        0.14        1.97      1.08 o 
   5  12   1      118.58      117.27      4.50 o 
   6  12   1       10.90       11.04      3.26 o 
   7  12   1       35.21       28.33      2.80 o 
   8  12   1       13.63       18.77      2.44 o 
   9  12   1        6.88       15.28      2.69 o 
  -8  13   1        7.20       12.14      2.40 o 
  -7  13   1        1.51        3.53      1.55 o 
  -6  13   1       12.04       17.11      2.43 o 
  -5  13   1       68.09       78.50      5.82 o 
  -4  13   1      143.66      156.40      5.38 o 
  -3  13   1        4.07        5.43      1.65 o 
  -2  13   1       10.57       11.14      2.27 o 
  -1  13   1       63.65       70.93      3.39 o 
   0  13   1        3.30        2.81      1.26 o 
   1  13   1       41.36       37.72      5.02 o 
   2  13   1        6.53        5.66      1.80 o 
   3  13   1        6.22        5.36      3.12 o 
   4  13   1      180.44      180.48      6.97 o 
   5  13   1        3.92        6.34      1.56 o 
   6  13   1       27.74       29.27      4.24 o 
   7  13   1       22.90       32.50      3.12 o 
   8  13   1       24.14       32.03      3.17 o 
  -7  14   1       41.95       44.17      5.11 o 
  -6  14   1        0.26        6.16      4.53 o 
  -5  14   1       94.90      102.84      5.23 o 
  -4  14   1       10.01        7.15      2.10 o 
  -3  14   1        1.80        0.96      1.55 o 
  -2  14   1        2.80        2.30      2.61 o 
  -1  14   1       58.19       53.54      3.60 o 
   0  14   1       59.04       62.05      4.29 o 
   1  14   1        3.37        1.00      2.15 o 
   2  14   1       27.47       27.35      4.79 o 
   3  14   1        3.39        3.56      3.02 o 
   4  14   1       20.40       23.88      3.28 o 
   5  14   1        6.80        4.21      4.71 o 
   6  14   1        0.48        1.84      1.63 o 
   7  14   1        6.38        6.89      3.26 o 
  -5  15   1        5.50        4.26      2.04 o 
  -4  15   1       23.34       24.11      3.48 o 
  -3  15   1        0.19        2.52      1.82 o 
  -2  15   1       77.79       73.91      6.62 o 
  -1  15   1       40.43       29.25      4.90 o 
   0  15   1        4.61        1.77      2.41 o 
   1  15   1       76.89       81.21      7.00 o 
   2  15   1        0.01        2.01      2.37 o 
   3  15   1        3.50        1.88      2.52 o 
   4  15   1       12.10        5.75      2.92 o 
   5  15   1        3.77        5.20      2.13 o 
  -3  16   1        9.38        6.58      3.33 o 
  -2  16   1        3.13        2.00      2.68 o 
   1  16   1       16.29       23.08      5.05 o 
   2  16   1       11.01       11.58      3.82 o 
   3  16   1       37.54       34.79      5.86 o 
 -14   0   2       91.96       94.58      8.30 o 
 -13   0   2       24.61       31.91      5.73 o 
 -12   0   2        5.24        3.43      2.13 o 
 -11   0   2        1.77        3.34      2.08 o 
 -10   0   2        0.99        0.03      0.99 o 
  -9   0   2        1.95        1.70      1.05 o 
  -8   0   2      302.48      287.33      5.18 o 
  -7   0   2      206.86      226.30      4.27 o 
  -6   0   2      242.75      307.42      4.68 o 
  -5   0   2     3661.60     3858.57     29.85 o 
  -4   0   2      704.20      723.02      7.14 o 
  -3   0   2      730.49      712.05      8.01 o 
  -2   0   2     2136.25     2140.84     19.89 o 
  -1   0   2    14250.13    13008.78    164.22 o 
   0   0   2      477.56      492.18      7.59 o 
   1   0   2     3782.38     3713.00     55.90 o 
   2   0   2     4433.54     4511.62     29.30 o 
   3   0   2     1050.50     1052.21      9.32 o 
   4   0   2      512.91      537.68      5.92 o 
   5   0   2      959.51      998.92      9.86 o 
   6   0   2       12.68       17.58      1.32 o 
   7   0   2       27.33       21.59      1.62 o 
   8   0   2        0.01        0.33      1.08 o 
   9   0   2      112.80      110.73      4.85 o 
  10   0   2       87.50       87.27      5.79 o 
  11   0   2      683.96      671.82     14.24 o 
  12   0   2       66.65       69.04     12.68 o 
  13   0   2      164.77      169.02      7.90 o 
 -14   1   2       33.31       39.22      6.67 o 
 -13   1   2        1.34        2.90      1.64 o 
 -12   1   2       33.09       33.75      3.08 o 
 -11   1   2      104.34      104.88      3.99 o 
 -10   1   2        7.17        7.93      1.06 o 
  -9   1   2      482.19      480.73      5.21 o 
  -8   1   2      244.02      250.20      3.41 o 
  -7   1   2        7.49        6.06      0.76 o 
  -6   1   2      250.53      267.29      3.03 o 
  -5   1   2      154.97      173.42      2.20 o 
  -4   1   2       46.12       61.63      1.18 o 
  -3   1   2      499.68      501.24      4.11 o 
  -2   1   2       55.46       46.71      2.06 o 
  -1   1   2     1673.47     1650.77     20.66 o 
   0   1   2     4865.28     4738.86     44.54 o 
   1   1   2      785.57      884.23      9.30 o 
   2   1   2      888.39      828.14      8.33 o 
   3   1   2      941.17      869.22      5.27 o 
   4   1   2      469.02      495.18      3.69 o 
   5   1   2      855.44      848.59      6.17 o 
   6   1   2        1.69        1.98      0.43 o 
   7   1   2       16.77       16.12      1.00 o 
   8   1   2       31.42       33.83      1.69 o 
   9   1   2      594.18      582.20      8.14 o 
  10   1   2      418.86      405.46      7.05 o 
  11   1   2       32.21       30.84      2.60 o 
  12   1   2       97.53      103.81      4.26 o 
  13   1   2      144.44      142.31      5.20 o 
 -14   2   2        5.01       13.56      4.17 o 
 -13   2   2        0.01        1.26      1.82 o 
 -12   2   2        4.49        4.32      1.60 o 
 -11   2   2        0.80        1.15      1.17 o 
 -10   2   2        1.28        1.12      0.98 o 
  -9   2   2       13.92       12.68      1.50 o 
  -8   2   2      355.45      374.09      4.28 o 
  -7   2   2      128.32      135.53      2.34 o 
  -6   2   2      742.17      746.50      5.96 o 
  -5   2   2        8.38       20.22      0.87 o 
  -4   2   2        3.02        1.44      0.38 o 
  -3   2   2      593.38      684.52      6.05 o 
  -2   2   2      513.56      568.11      6.48 o 
  -1   2   2      158.57      165.74      2.42 o 
   0   2   2     3840.80     3843.04     32.56 o 
   1   2   2     6498.91     6665.42     43.50 o 
   2   2   2      244.38      273.37      2.86 o 
   3   2   2     5125.60     5516.47     35.50 o 
   4   2   2      187.99      224.89      2.18 o 
   5   2   2        4.85        7.11      0.59 o 
   6   2   2        7.21        7.64      0.85 o 
   7   2   2      116.14      118.85      2.60 o 
   8   2   2        0.01        0.71      0.61 o 
   9   2   2      149.87      158.39      3.44 o 
  10   2   2       57.02       59.01      3.33 o 
  11   2   2       60.32       67.31      3.57 o 
  12   2   2       71.28       74.09      3.84 o 
  13   2   2        6.91       10.91      2.49 o 
 -14   3   2        0.00        4.86      2.28 o 
 -13   3   2       51.56       49.27      4.87 o 
 -12   3   2      102.26      102.18      5.85 o 
 -11   3   2       23.17       21.87      1.97 o 
 -10   3   2        3.34        6.13      1.15 o 
  -9   3   2        1.36        2.65      0.75 o 
  -8   3   2      121.84      127.92      2.45 o 
  -7   3   2       89.39       82.57      1.87 o 
  -6   3   2      142.41      135.11      2.14 o 
  -5   3   2      541.04      561.86      4.24 o 
  -4   3   2      702.76      752.25      5.93 o 
  -3   3   2       32.65       38.80      1.32 o 
  -2   3   2       30.96       22.84      1.16 o 
  -1   3   2      883.52      911.86      8.40 o 
   0   3   2       37.37       56.60      1.10 o 
   1   3   2     1710.55     1688.35     10.58 o 
   2   3   2     5253.90     5648.69     30.12 o 
   3   3   2       11.99        8.82      0.58 o 
   4   3   2        3.03        4.04      0.48 o 
   5   3   2       56.73       52.08      1.10 o 
   6   3   2       11.80       16.53      1.07 o 
   7   3   2      502.25      476.12      5.65 o 
   8   3   2      217.97      207.77      4.42 o 
   9   3   2      150.79      148.38      3.43 o 
  10   3   2       11.83       12.84      1.73 o 
  11   3   2       68.02       63.03      3.92 o 
  12   3   2        4.02        4.74      1.66 o 
  13   3   2       28.30       25.94      3.32 o 
 -14   4   2       97.67      102.74      6.19 o 
 -13   4   2        5.62        9.19      2.74 o 
 -12   4   2       13.84       14.45      2.08 o 
 -11   4   2       11.22        9.13      1.77 o 
 -10   4   2      114.82      113.59      4.11 o 
  -9   4   2        0.01        1.12      1.21 o 
  -8   4   2        1.03        1.37      0.69 o 
  -7   4   2       94.68       88.89      1.92 o 
  -6   4   2       59.09       46.38      1.17 o 
  -5   4   2      155.93      157.41      2.87 o 
  -4   4   2      297.36      313.93      2.92 o 
  -3   4   2      658.53      691.72     10.73 o 
  -2   4   2      148.16      177.28      3.90 o 
  -1   4   2      150.37      136.68      2.61 o 
   0   4   2     3199.04     3257.80     17.85 o 
   1   4   2     3150.26     3501.87     20.79 o 
   2   4   2        2.38        0.38      0.26 o 
   3   4   2     5065.32     5158.84     29.98 o 
   4   4   2     3481.29     3709.74     19.77 o 
   5   4   2       63.70       72.41      1.79 o 
   6   4   2       23.79       27.20      1.24 o 
   7   4   2       89.69       82.54      2.18 o 
   8   4   2      271.98      276.47      4.19 o 
   9   4   2       39.35       35.95      1.92 o 
  10   4   2       55.47       53.57      2.49 o 
  11   4   2       62.70       57.30      3.43 o 
  12   4   2        4.16        2.16      1.75 o 
  13   4   2       12.59       12.09      3.27 o 
 -13   5   2       23.70       28.90      2.86 o 
 -12   5   2       37.21       36.18      3.50 o 
 -11   5   2        1.00        2.60      1.23 o 
 -10   5   2       21.99       19.47      2.17 o 
  -9   5   2       46.24       45.77      2.92 o 
  -8   5   2      454.46      438.16      7.68 o 
  -7   5   2       38.02       42.98      1.68 o 
  -6   5   2     1288.33     1219.22      8.71 o 
  -5   5   2      505.44      508.16      4.26 o 
  -4   5   2      577.29      603.60      4.75 o 
  -3   5   2      110.47      110.89      2.28 o 
  -2   5   2       37.84       49.96      1.27 o 
  -1   5   2        7.11        8.09      0.66 o 
   0   5   2       30.48       32.03      1.21 o 
   1   5   2       13.39       11.00      0.63 o 
   2   5   2      169.58      221.69      2.59 o 
   3   5   2       42.69       57.89      2.19 o 
   4   5   2      180.73      198.99      3.29 o 
   5   5   2       17.02       26.25      1.22 o 
   6   5   2      138.84      146.73      2.54 o 
   7   5   2        2.22        1.90      0.64 o 
   8   5   2       79.66       82.38      2.39 o 
   9   5   2        0.51        1.36      0.76 o 
  10   5   2        5.82        6.11      1.21 o 
  11   5   2       11.02       10.46      2.26 o 
  12   5   2      187.15      207.09     12.15 o 
  13   5   2        9.26        9.21      2.92 o 
 -13   6   2       29.70       29.76      2.98 o 
 -12   6   2       10.14       12.06      1.99 o 
 -11   6   2        0.93        2.36      1.20 o 
 -10   6   2        8.76       10.14      1.74 o 
  -9   6   2        5.98        7.45      1.54 o 
  -8   6   2        3.32        3.29      1.22 o 
  -7   6   2       21.22       18.59      1.32 o 
  -6   6   2      848.97      874.30      9.31 o 
  -5   6   2     1245.90     1165.41     10.99 o 
  -4   6   2      344.68      342.24      3.42 o 
  -3   6   2       74.85       71.14      1.67 o 
  -2   6   2      706.74      753.81      6.43 o 
  -1   6   2     1122.17     1180.88      8.84 o 
   0   6   2      314.35      305.31      2.99 o 
   1   6   2       20.51       17.32      0.82 o 
   2   6   2       16.84       19.61      0.96 o 
   3   6   2      156.41      133.67      2.30 o 
   4   6   2       96.85      103.71      2.45 o 
   5   6   2      455.02      484.12      4.79 o 
   6   6   2     1851.16     1884.92     15.55 o 
   7   6   2       68.79       70.23      1.94 o 
   8   6   2       69.71       64.91      2.20 o 
   9   6   2       34.79       29.53      2.75 o 
  10   6   2       43.09       37.53      2.74 o 
  11   6   2        2.95        2.48      3.73 o 
  12   6   2        0.28        4.18      2.46 o 
 -13   7   2        0.59        6.08      1.59 o 
 -12   7   2        3.13        5.86      1.61 o 
 -11   7   2        1.09        1.38      1.24 o 
 -10   7   2        0.01        2.71      1.40 o 
  -9   7   2       10.07        9.99      2.09 o 
  -8   7   2       32.79       28.94      2.56 o 
  -7   7   2        0.06        0.57      1.11 o 
  -6   7   2      995.35      911.82     11.17 o 
  -5   7   2     1006.74     1008.72     10.27 o 
  -4   7   2      502.70      473.32      6.19 o 
  -3   7   2      131.04      131.71      3.13 o 
  -2   7   2       40.42       38.35      1.28 o 
  -1   7   2       12.28       13.02      1.03 o 
   0   7   2      187.25      210.61      2.66 o 
   1   7   2       36.84       34.23      1.16 o 
   2   7   2      140.12      165.76      2.58 o 
   3   7   2        2.38        3.02      0.54 o 
   4   7   2      157.78      134.34      2.92 o 
   5   7   2      345.64      330.15      4.85 o 
   6   7   2       12.63        8.95      1.03 o 
   7   7   2       92.00       90.75      2.24 o 
   8   7   2       92.21       87.47      2.66 o 
   9   7   2       64.16       57.09      3.46 o 
  10   7   2      595.35      626.08     13.89 o 
  11   7   2        0.04        1.43      1.36 o 
  12   7   2       12.09       14.70      3.13 o 
 -12   8   2        7.24        9.12      1.85 o 
 -11   8   2       23.73       24.11      3.19 o 
 -10   8   2        0.65        0.30      1.88 o 
  -9   8   2       22.11       23.72      2.48 o 
  -8   8   2      164.49      164.44      5.11 o 
  -7   8   2       77.88       75.12      3.41 o 
  -6   8   2       29.28       33.51      2.00 o 
  -5   8   2        7.33        7.57      2.48 o 
  -4   8   2      264.73      235.87      4.79 o 
  -3   8   2      828.72      780.54      8.54 o 
  -2   8   2        0.33        0.53      0.90 o 
  -1   8   2        1.38        1.97      0.59 o 
   0   8   2      407.88      397.99      4.33 o 
   1   8   2      156.83      160.46      2.45 o 
   2   8   2      134.79      133.57      2.27 o 
   3   8   2      403.90      378.50      4.92 o 
   4   8   2        2.40        1.78      1.10 o 
   5   8   2        5.33        1.62      0.65 o 
   6   8   2       54.67       57.49      1.96 o 
   7   8   2        5.11        6.24      1.25 o 
   8   8   2      141.06      130.80      4.65 o 
   9   8   2       67.61       72.06      3.84 o 
  10   8   2       17.99       22.75      4.42 o 
  11   8   2       44.49       41.51      3.56 o 
 -12   9   2        1.27        5.20      1.83 o 
 -11   9   2        0.91        4.25      1.46 o 
 -10   9   2       47.85       51.44      3.80 o 
  -9   9   2        1.30        3.26      2.27 o 
  -8   9   2        0.47        0.66      1.07 o 
  -7   9   2       79.91       83.83      3.72 o 
  -6   9   2       40.41       35.83      2.81 o 
  -5   9   2       23.58       26.98      1.94 o 
  -4   9   2      710.84      665.04      8.27 o 
  -3   9   2      376.00      359.86      5.63 o 
  -2   9   2       74.14       70.89      2.53 o 
  -1   9   2        6.37        5.19      0.85 o 
   0   9   2        6.91       10.84      0.98 o 
   1   9   2        1.70        0.84      0.68 o 
   2   9   2       92.47       98.78      2.09 o 
   3   9   2      552.67      486.66      5.52 o 
   4   9   2       30.68       29.48      1.62 o 
   5   9   2        0.03        0.62      0.67 o 
   6   9   2       13.83       13.73      1.88 o 
   7   9   2        4.70        6.67      1.51 o 
   8   9   2      115.31      139.91      5.05 o 
   9   9   2       68.93       71.88      4.91 o 
  10   9   2        7.30        7.71      1.85 o 
  11   9   2       15.28       17.90      2.58 o 
 -11  10   2       37.03       42.96      3.68 o 
 -10  10   2       12.42        9.38      1.97 o 
  -9  10   2        0.09        0.76      1.29 o 
  -8  10   2       20.37       23.36      3.14 o 
  -7  10   2        5.68        6.63      1.64 o 
  -6  10   2       41.71       33.84      2.86 o 
  -5  10   2        4.80        3.79      1.26 o 
  -4  10   2      330.50      332.20      5.78 o 
  -3  10   2      267.59      260.59      4.98 o 
  -2  10   2      347.35      350.97      5.74 o 
  -1  10   2      123.15      124.77      2.92 o 
   0  10   2      108.53      104.82      2.46 o 
   1  10   2      100.77       94.34      2.97 o 
   2  10   2       26.51       26.42      1.58 o 
   3  10   2        0.75        1.49      0.84 o 
   4  10   2       26.46       27.45      1.81 o 
   5  10   2       46.02       49.90      3.07 o 
   6  10   2       61.69       62.43      3.35 o 
   7  10   2       27.59       22.09      2.40 o 
   8  10   2       52.22       61.20      3.81 o 
   9  10   2        8.99       13.82      2.68 o 
  10  10   2       38.20       35.32      4.37 o 
 -10  11   2       35.44       42.26      4.31 o 
  -9  11   2       16.48       13.71      2.60 o 
  -8  11   2        5.52        5.26      1.60 o 
  -7  11   2        0.11        0.84      1.21 o 
  -6  11   2        1.97        4.47      1.44 o 
  -5  11   2        0.03        0.72      1.08 o 
  -4  11   2       51.65       53.59      2.63 o 
  -3  11   2       20.68       17.20      1.72 o 
  -2  11   2      250.09      244.15      5.80 o 
  -1  11   2      373.70      380.16      6.19 o 
   0  11   2        0.04       -0.02      0.62 o 
   1  11   2      291.55      266.21      4.42 o 
   2  11   2        0.93        1.81      1.31 o 
   3  11   2      153.19      146.03      3.81 o 
   4  11   2       59.59       59.73      3.13 o 
   5  11   2        0.52        2.88      1.93 o 
   6  11   2       35.94       42.47      3.76 o 
   7  11   2       56.32       66.12      3.87 o 
   8  11   2        6.33       12.00      2.24 o 
   9  11   2        6.44        9.56      2.24 o 
  10  11   2      118.83      130.04      6.03 o 
 -10  12   2       27.92       28.97      5.51 o 
  -9  12   2        1.31        4.29      1.60 o 
  -8  12   2       28.55       27.92      3.04 o 
  -7  12   2      136.89      137.17      5.24 o 
  -6  12   2       43.02       46.61      5.54 o 
  -5  12   2       93.43       97.19      4.21 o 
  -4  12   2      149.23      142.63      4.94 o 
  -3  12   2        6.95        7.67      1.79 o 
  -2  12   2       74.85       79.33      4.98 o 
  -1  12   2      157.93      148.13      4.01 o 
   0  12   2       52.11       53.82      3.09 o 
   1  12   2       50.46       46.82      2.95 o 
   2  12   2       18.63       14.11      1.82 o 
   3  12   2        3.25        2.48      2.08 o 
   4  12   2       11.05       10.93      2.25 o 
   5  12   2        0.90        3.28      1.25 o 
   6  12   2      127.54      135.19      4.98 o 
   7  12   2       11.44        9.54      1.92 o 
   8  12   2        6.47       16.25      2.73 o 
   9  12   2       15.98       20.01      3.13 o 
  -8  13   2       46.84       55.22      4.09 o 
  -7  13   2       24.74       27.06      2.94 o 
  -6  13   2       34.80       27.67      2.94 o 
  -5  13   2      293.90      309.07      7.71 o 
  -4  13   2       21.18       21.69      2.59 o 
  -3  13   2        0.85        1.80      1.31 o 
  -2  13   2        0.56        0.62      1.04 o 
  -1  13   2      225.42      224.20      7.30 o 
   0  13   2       12.36       12.00      2.16 o 
   1  13   2      260.15      251.29      7.96 o 
   2  13   2       46.55       51.01      6.09 o 
   3  13   2       46.73       41.99      3.92 o 
   4  13   2       13.63       12.39      2.90 o 
   5  13   2       10.06       10.21      2.27 o 
   6  13   2       40.66       52.03      4.77 o 
   7  13   2       24.49       32.10      3.14 o 
   8  13   2       65.75       79.75      4.43 o 
  -7  14   2       63.14       74.93      8.21 o 
  -6  14   2      190.61      186.21      6.37 o 
  -5  14   2       98.02       99.32      4.84 o 
  -4  14   2        8.58        9.96      2.27 o 
  -3  14   2        1.35        1.10      1.52 o 
  -2  14   2        4.55        3.59      1.44 o 
  -1  14   2       11.84       15.20      4.75 o 
   0  14   2       20.45       16.69      2.79 o 
   1  14   2      155.33      165.23      9.59 o 
   2  14   2       20.57       17.35      4.01 o 
   3  14   2        4.54        5.96      2.84 o 
   4  14   2        2.57        3.03      2.03 o 
   5  14   2       53.04       53.62      4.82 o 
   6  14   2        5.91        7.97      4.66 o 
  -6  15   2       82.18       95.02      4.94 o 
  -5  15   2        1.37        1.19      2.12 o 
  -4  15   2        4.71        5.26      3.61 o 
  -3  15   2      274.98      282.38     11.39 o 
  -2  15   2        1.43        1.98      1.72 o 
  -1  15   2       34.13       36.50      5.78 o 
   0  15   2        0.41        3.49      2.82 o 
   1  15   2        0.10       -1.76      1.76 o 
   2  15   2        5.63        1.67      2.47 o 
   3  15   2        4.75        9.43      3.60 o 
   4  15   2       42.98       34.94      5.85 o 
   5  15   2        2.45        0.03      2.40 o 
  -3  16   2      116.77      119.26      6.95 o 
   0  16   2       44.82       58.20      7.24 o 
   1  16   2       16.65       17.81      4.45 o 
   2  16   2        3.09        3.71      2.92 o 
 -14   1   3        0.12        0.26      2.61 o 
 -13   1   3       57.21       59.68      5.16 o 
 -12   1   3       51.32       56.36      2.99 o 
 -11   1   3        4.03        2.74      0.93 o 
 -10   1   3       59.05       54.59      1.96 o 
  -9   1   3        4.54        4.92      0.86 o 
  -8   1   3        0.17        2.09      0.73 o 
  -7   1   3     1069.60     1139.49      8.27 o 
  -6   1   3      255.19      236.01      2.87 o 
  -5   1   3      148.93      154.16      2.56 o 
  -4   1   3       81.92       90.99      1.47 o 
  -3   1   3      538.43      579.75      5.31 o 
  -2   1   3      228.09      230.90      3.85 o 
  -1   1   3      488.04      471.43      4.80 o 
   0   1   3       27.74       26.05      0.93 o 
   1   1   3      408.17      453.82      3.80 o 
   2   1   3        0.02        0.29      0.38 o 
   3   1   3      738.25      765.15      4.96 o 
   4   1   3      342.77      381.23      3.20 o 
   5   1   3      566.18      595.50      5.27 o 
   6   1   3      553.11      579.21      5.08 o 
   7   1   3        1.33        1.50      0.60 o 
   8   1   3       86.62       88.85      2.96 o 
   9   1   3      184.08      179.43      4.48 o 
  10   1   3      145.28      145.35      4.35 o 
  11   1   3      315.66      308.47      6.70 o 
  12   1   3      288.31      287.21      6.84 o 
  13   1   3      148.93      144.68      5.28 o 
 -14   2   3       17.42       21.98      4.98 o 
 -13   2   3      144.61      145.84      6.56 o 
 -12   2   3      226.47      232.93      6.12 o 
 -11   2   3        7.30        6.80      1.28 o 
 -10   2   3        0.16        1.55      0.79 o 
  -9   2   3       23.35       25.68      1.46 o 
  -8   2   3      265.34      247.21      3.54 o 
  -7   2   3        4.36        3.68      0.68 o 
  -6   2   3      298.20      262.88      3.03 o 
  -5   2   3      648.25      706.65      4.96 o 
  -4   2   3      722.02      850.92      7.60 o 
  -3   2   3     1613.78     1709.82     14.76 o 
  -2   2   3     2552.92     2454.07     20.86 o 
  -1   2   3      240.39      244.36      2.86 o 
   0   2   3       60.80       69.69      1.15 o 
   1   2   3     4759.82     4947.38     32.96 o 
   2   2   3     1721.96     1725.00     11.58 o 
   3   2   3      426.20      473.79      8.46 o 
   4   2   3     2062.73     2121.61     13.07 o 
   5   2   3      168.36      152.05      1.91 o 
   6   2   3       61.03       69.67      2.00 o 
   7   2   3       33.02       31.88      2.02 o 
   8   2   3      139.32      136.19      3.89 o 
   9   2   3      114.90      111.12      3.60 o 
  10   2   3        0.00       -0.87      1.23 o 
  11   2   3      118.94      107.35      4.08 o 
  12   2   3       48.26       43.43      4.43 o 
  13   2   3       48.36       41.55      3.89 o 
 -14   3   3       47.02       45.61      9.88 o 
 -13   3   3       15.50       18.84      2.35 o 
 -12   3   3       36.04       43.80      3.25 o 
 -11   3   3       52.81       52.82      3.38 o 
 -10   3   3       18.63       23.35      2.30 o 
  -9   3   3      159.99      170.29      3.36 o 
  -8   3   3      114.41      108.47      3.34 o 
  -7   3   3      418.51      456.28      4.54 o 
  -6   3   3       17.93       20.89      0.93 o 
  -5   3   3       10.02       17.37      0.97 o 
  -4   3   3       31.38       31.89      1.53 o 
  -3   3   3      967.14     1011.49      8.57 o 
  -2   3   3        1.25        0.97      0.79 o 
  -1   3   3       75.03       68.79      1.78 o 
   0   3   3        5.55        4.08      0.66 o 
   1   3   3     2591.45     2747.17     16.47 o 
   2   3   3       24.53       26.19      1.37 o 
   3   3   3      227.25      252.21      2.91 o 
   4   3   3      554.84      598.08      4.87 o 
   5   3   3        1.90        0.78      0.49 o 
   6   3   3        2.94        3.40      0.64 o 
   7   3   3       13.49       12.91      1.23 o 
   8   3   3       18.27       17.58      1.44 o 
   9   3   3       14.53       11.82      1.36 o 
  10   3   3        1.49        2.09      1.25 o 
  11   3   3        0.05        0.85      1.28 o 
  12   3   3       29.44       31.56      2.95 o 
  13   3   3       21.85       19.28      3.03 o 
 -14   4   3        7.34       11.99      8.03 o 
 -13   4   3        0.23        4.23      1.47 o 
 -12   4   3        3.03        5.54      1.54 o 
 -11   4   3        0.12        1.24      1.18 o 
 -10   4   3       15.70       16.79      2.64 o 
  -9   4   3       74.25       66.31      2.56 o 
  -8   4   3        1.75        2.78      0.94 o 
  -7   4   3       17.08       16.99      1.23 o 
  -6   4   3        0.60        0.55      0.55 o 
  -5   4   3      110.26      120.89      2.06 o 
  -4   4   3     2509.43     2615.42     30.35 o 
  -3   4   3        0.01       -0.06      0.43 o 
  -2   4   3      432.44      426.01      4.76 o 
  -1   4   3      685.59      732.52      6.11 o 
   0   4   3      170.69      198.72      2.23 o 
   1   4   3      160.49      180.25      2.06 o 
   2   4   3     1685.63     1746.08     12.05 o 
   3   4   3     2493.17     2705.72     16.30 o 
   4   4   3        5.01        6.65      0.70 o 
   5   4   3      287.36      280.96      3.37 o 
   6   4   3      185.59      206.31      3.03 o 
   7   4   3        2.62        1.82      0.64 o 
   8   4   3        0.11       -0.60      0.60 o 
   9   4   3       17.16       17.46      1.48 o 
  10   4   3       11.38       11.77      1.85 o 
  11   4   3       19.87       19.13      2.28 o 
  12   4   3       34.18       34.26      5.13 o 
 -13   5   3       30.08       33.88      3.11 o 
 -12   5   3        1.03        6.07      1.57 o 
 -11   5   3       98.84      109.61      4.34 o 
 -10   5   3       22.98       21.25      2.39 o 
  -9   5   3        3.57        1.71      1.20 o 
  -8   5   3       39.57       43.37      2.14 o 
  -7   5   3       95.04       88.99      2.36 o 
  -6   5   3       56.63       48.18      2.08 o 
  -5   5   3      164.29      172.94      3.45 o 
  -4   5   3      313.35      307.37      5.05 o 
  -3   5   3      724.05      828.61      8.02 o 
  -2   5   3      184.58      201.44      3.62 o 
  -1   5   3       66.27       80.81      1.91 o 
   0   5   3       81.22       78.25      1.48 o 
   1   5   3      519.13      570.00      4.99 o 
   2   5   3       54.36       56.88      1.24 o 
   3   5   3      951.91      957.00      8.17 o 
   4   5   3      496.48      544.46      4.91 o 
   5   5   3        0.12        0.04      0.41 o 
   6   5   3      113.83      125.98      2.43 o 
   7   5   3      207.00      184.49      3.13 o 
   8   5   3       24.95       27.69      1.70 o 
   9   5   3       11.21        8.39      1.18 o 
  10   5   3        8.39        6.90      1.30 o 
  11   5   3       88.44       89.79      4.69 o 
  12   5   3      165.57      158.59      6.36 o 
 -13   6   3        1.26        5.08      1.52 o 
 -12   6   3       39.61       37.30      3.25 o 
 -11   6   3        0.41        2.51      1.28 o 
 -10   6   3        7.66        7.13      1.61 o 
  -9   6   3       42.09       44.98      3.11 o 
  -8   6   3      157.59      144.46      3.13 o 
  -7   6   3       17.60       25.37      1.56 o 
  -6   6   3      141.72      155.88      3.61 o 
  -5   6   3        3.30        8.11      1.10 o 
  -4   6   3       98.65       77.24      2.53 o 
  -3   6   3      105.37      103.95      2.67 o 
  -2   6   3      345.14      344.10      3.85 o 
  -1   6   3       62.09       74.93      1.58 o 
   0   6   3      304.03      325.26      3.12 o 
   1   6   3      265.90      286.61      3.82 o 
   2   6   3      614.20      562.81      4.93 o 
   3   6   3       46.13       42.82      1.62 o 
   4   6   3       20.99       12.02      1.08 o 
   5   6   3     2193.59     2224.08     13.85 o 
   6   6   3      342.79      346.94      4.25 o 
   7   6   3        6.10        7.56      0.89 o 
   8   6   3       31.20       29.30      1.62 o 
   9   6   3       15.83       18.08      2.42 o 
  10   6   3      130.18      137.35      4.41 o 
  11   6   3       20.40       18.76      3.53 o 
  12   6   3        0.05        3.38      2.29 o 
 -13   7   3       33.29       38.45      3.43 o 
 -12   7   3        0.00        4.52      1.40 o 
 -11   7   3      342.92      354.92      8.31 o 
 -10   7   3        0.56        1.53      1.24 o 
  -9   7   3       55.50       61.60      3.42 o 
  -8   7   3        9.90       10.53      1.78 o 
  -7   7   3       43.85       42.29      3.29 o 
  -6   7   3      209.91      195.08      4.72 o 
  -5   7   3      788.63      806.13     11.25 o 
  -4   7   3      539.68      499.24      6.50 o 
  -3   7   3      483.62      486.33      6.20 o 
  -2   7   3        0.09        0.18      0.64 o 
  -1   7   3       63.26       69.77      1.91 o 
   0   7   3      233.10      262.63      3.01 o 
   1   7   3       15.36       20.45      1.11 o 
   2   7   3       43.64       48.11      2.04 o 
   3   7   3      284.67      282.51      4.68 o 
   4   7   3        4.40        4.40      1.17 o 
   5   7   3      408.26      331.83      4.42 o 
   6   7   3       64.27       64.52      2.05 o 
   7   7   3        1.19        1.53      0.64 o 
   8   7   3      166.62      170.79      3.41 o 
   9   7   3       67.31       74.99      3.32 o 
  10   7   3       70.58       79.95      4.12 o 
  11   7   3        8.73       10.94      3.02 o 
  12   7   3        0.68        2.45      2.26 o 
 -12   8   3       34.34       35.44      3.48 o 
 -11   8   3       72.61       77.99      5.51 o 
 -10   8   3       64.75       58.35      3.89 o 
  -9   8   3       14.23       12.10      1.93 o 
  -8   8   3       39.49       42.28      4.65 o 
  -7   8   3      139.82      129.90      4.43 o 
  -6   8   3       27.92       24.77      1.92 o 
  -5   8   3        3.00        1.48      0.84 o 
  -4   8   3       21.64       20.41      2.27 o 
  -3   8   3     1039.40     1021.52     10.36 o 
  -2   8   3      196.73      214.21      4.05 o 
  -1   8   3      388.17      408.07      4.83 o 
   0   8   3       74.51       68.54      1.60 o 
   1   8   3       80.09       79.23      1.74 o 
   2   8   3       40.81       28.51      1.22 o 
   3   8   3       51.68       51.76      1.75 o 
   4   8   3        0.08        0.05      1.05 o 
   5   8   3       41.74       33.27      1.69 o 
   6   8   3       52.39       45.22      2.14 o 
   7   8   3      575.97      590.39      6.81 o 
   8   8   3      669.89      669.02     11.17 o 
   9   8   3       21.81       20.58      2.50 o 
  10   8   3        0.45        3.41      1.57 o 
  11   8   3        0.06        0.97      1.69 o 
 -12   9   3       97.23       90.91      6.88 o 
 -11   9   3       18.17       17.49      2.42 o 
 -10   9   3       27.27       25.79      2.76 o 
  -9   9   3        2.88        0.02      1.17 o 
  -8   9   3       67.70       66.11      3.73 o 
  -7   9   3       66.39       59.48      3.41 o 
  -6   9   3        0.06        2.15      1.27 o 
  -5   9   3        3.00        3.06      0.99 o 
  -4   9   3     1195.57     1126.66     11.67 o 
  -3   9   3        5.55        5.91      1.14 o 
  -2   9   3      255.96      271.57      4.85 o 
  -1   9   3       67.10       72.44      2.49 o 
   0   9   3       38.91       40.32      1.57 o 
   1   9   3       43.29       52.64      1.55 o 
   2   9   3        0.14        1.37      0.64 o 
   3   9   3      129.04       81.45      3.26 o 
   4   9   3       17.45       18.31      1.35 o 
   5   9   3        7.02        7.25      1.05 o 
   6   9   3        5.10        7.04      1.01 o 
   7   9   3      253.44      256.01      6.01 o 
   8   9   3       45.80       43.73      3.46 o 
   9   9   3        4.32        5.06      1.68 o 
  10   9   3      134.89      139.76      5.56 o 
  11   9   3       11.63        9.91      2.60 o 
 -11  10   3        0.68        3.44      1.83 o 
 -10  10   3        6.47        8.14      1.80 o 
  -9  10   3       86.58       80.64      4.07 o 
  -8  10   3       18.42       21.28      2.73 o 
  -7  10   3        1.40       -0.26      1.42 o 
  -6  10   3       10.96       11.50      1.87 o 
  -5  10   3        1.89        2.73      1.00 o 
  -4  10   3      111.99      113.93      3.45 o 
  -3  10   3       95.38       98.41      3.14 o 
  -2  10   3      403.29      397.42      6.24 o 
  -1  10   3      930.73      918.70     10.14 o 
   0  10   3       19.90       25.69      1.49 o 
   1  10   3       61.55       56.25      1.85 o 
   2  10   3      118.61      112.34      2.98 o 
   3  10   3        9.93       13.74      1.21 o 
   4  10   3       82.21       68.29      2.21 o 
   5  10   3       23.15       17.98      2.20 o 
   6  10   3        5.63        6.43      1.54 o 
   7  10   3       25.06       22.35      3.86 o 
   8  10   3        1.27        3.11      1.45 o 
   9  10   3       18.18       18.90      2.79 o 
  10  10   3       70.48       62.28      5.49 o 
 -10  11   3       52.19       45.27      3.68 o 
  -9  11   3        0.58        2.05      1.32 o 
  -8  11   3       34.62       41.28      3.48 o 
  -7  11   3       69.39       70.33      4.05 o 
  -6  11   3       64.52       67.05      3.64 o 
  -5  11   3        3.07        1.77      1.38 o 
  -4  11   3      319.66      320.56      6.58 o 
  -3  11   3       41.27       42.62      2.60 o 
  -2  11   3      541.66      518.00      7.56 o 
  -1  11   3      147.20      152.36      4.33 o 
   0  11   3       16.47       10.71      2.42 o 
   1  11   3       56.79       35.61      3.21 o 
   2  11   3        8.30        6.73      1.09 o 
   3  11   3       11.68       12.09      1.49 o 
   4  11   3       54.59       53.08      2.59 o 
   5  11   3       76.33       87.92      6.20 o 
   6  11   3        0.28        1.25      1.04 o 
   7  11   3        2.02        2.29      1.57 o 
   8  11   3       63.11       67.71      4.49 o 
   9  11   3        8.65        6.63      3.11 o 
 -10  12   3       12.49       13.23      4.05 o 
  -9  12   3        2.21        1.97      1.49 o 
  -8  12   3       11.80       11.02      2.14 o 
  -7  12   3       71.98       78.06      4.39 o 
  -6  12   3       21.36       28.48      2.92 o 
  -5  12   3      123.25      129.95      4.88 o 
  -4  12   3       72.52       72.65      3.16 o 
  -3  12   3       11.01        9.83      1.55 o 
  -2  12   3       35.71       35.63      2.49 o 
  -1  12   3        0.15       -0.05      0.90 o 
   0  12   3       38.14       36.35      2.44 o 
   1  12   3      433.08      431.11     12.86 o 
   2  12   3       44.43       41.98      3.07 o 
   3  12   3       19.18       17.15      4.17 o 
   4  12   3       11.93       10.53      2.16 o 
   5  12   3        2.37        1.96      1.78 o 
   6  12   3       67.91       76.16      4.19 o 
   7  12   3       38.55       41.19      5.13 o 
   8  12   3        1.54        5.05      3.29 o 
  -8  13   3       10.17        7.95      1.93 o 
  -7  13   3       16.33       16.66      2.43 o 
  -6  13   3       98.98       94.75      4.55 o 
  -5  13   3       12.01       12.33      2.27 o 
  -4  13   3       85.61       80.02      4.88 o 
  -3  13   3       18.38       18.89      2.07 o 
  -2  13   3       97.44       90.00      3.50 o 
  -1  13   3       31.54       28.77      2.36 o 
   0  13   3       45.28       50.31      5.59 o 
   1  13   3       53.28       52.99      4.48 o 
   2  13   3       15.90       15.51      2.63 o 
   3  13   3       10.87        7.76      2.97 o 
   4  13   3        0.01        1.90      3.09 o 
   5  13   3       17.40       13.30      2.61 o 
   6  13   3       14.50       18.94      4.28 o 
   7  13   3       14.56       13.67      2.79 o 
  -7  14   3       21.00       19.84      3.51 o 
  -6  14   3       68.18       71.03      4.72 o 
  -5  14   3       12.80       13.20      2.31 o 
  -4  14   3        5.96        3.88      1.67 o 
  -3  14   3       20.73       16.98      2.07 o 
  -2  14   3       79.20       70.68      3.89 o 
  -1  14   3       17.39       16.06      2.84 o 
   0  14   3       63.72       60.34      4.97 o 
   1  14   3       57.40       39.80      5.70 o 
   2  14   3       11.62        9.92      3.20 o 
   3  14   3       74.77       76.17      7.03 o 
   4  14   3       73.80       71.23      7.88 o 
   5  14   3        0.02        1.52      3.02 o 
   6  14   3       23.38       19.63      3.29 o 
  -6  15   3        0.56        8.76      3.70 o 
  -5  15   3       32.57       30.37      3.58 o 
  -4  15   3       49.47       50.56      4.78 o 
  -3  15   3       48.85       46.46      6.31 o 
  -2  15   3       48.81       51.67      5.25 o 
  -1  15   3        0.03        0.62      2.02 o 
   0  15   3        1.31        3.92      2.78 o 
   1  15   3       12.61       10.03      3.81 o 
   2  15   3       12.26       17.13      4.52 o 
   3  15   3       94.73      107.84      8.81 o 
   4  15   3      241.01      287.83     14.28 o 
  -1  16   3        3.63        4.07      3.29 o 
   0  16   3       32.14       36.83      6.27 o 
   1  16   3       11.60       11.42      3.98 o 
 -13   0   4        5.05        9.37      3.11 o 
 -12   0   4        0.38        3.34      1.60 o 
 -11   0   4     1119.98     1092.31     16.60 o 
 -10   0   4      243.64      240.00      7.34 o 
  -9   0   4       12.64       11.94      2.19 o 
  -8   0   4       17.82       15.43      1.60 o 
  -7   0   4       82.17       88.84      2.74 o 
  -6   0   4     1561.19     1715.57     15.50 o 
  -5   0   4      168.74      163.37      3.15 o 
  -4   0   4      988.35     1000.18      9.43 o 
  -3   0   4     2372.44     2440.41     29.87 o 
  -2   0   4        2.11        2.54      1.29 o 
  -1   0   4       20.29       18.76      1.07 o 
   0   0   4     7613.68     7522.06    112.12 o 
   1   0   4       24.84       31.12      0.98 o 
   2   0   4      352.66      320.12      6.52 o 
   3   0   4     1160.66     1149.88      9.62 o 
   4   0   4     4411.42     4375.19     34.05 o 
   5   0   4      429.54      467.58      6.12 o 
   6   0   4      892.61      940.24     15.30 o 
   7   0   4       36.06       33.15      2.94 o 
   8   0   4        7.83        5.02      1.62 o 
   9   0   4       39.19       40.11      3.75 o 
  10   0   4      333.32      339.46     14.00 o 
  11   0   4       17.82       18.76      3.21 o 
  12   0   4        1.24        1.79      3.04 o 
  13   0   4        0.36       -0.63      3.24 o 
 -14   1   4       15.25       17.12      4.39 o 
 -13   1   4        9.16       10.62      3.34 o 
 -12   1   4       20.98       24.01      2.46 o 
 -11   1   4       63.42       58.83      2.28 o 
 -10   1   4       34.64       31.95      1.87 o 
  -9   1   4       77.41       69.79      2.25 o 
  -8   1   4       49.61       49.94      1.66 o 
  -7   1   4       29.64       41.21      2.22 o 
  -6   1   4      568.43      585.63      5.00 o 
  -5   1   4     1053.19     1191.52      7.93 o 
  -4   1   4       80.06       76.95      1.40 o 
  -3   1   4       87.59       90.71      1.85 o 
  -2   1   4      504.25      553.78      5.17 o 
  -1   1   4     1113.15     1188.74      7.89 o 
   0   1   4       46.55       49.08      0.87 o 
   1   1   4      495.86      488.08      4.71 o 
   2   1   4      336.59      377.07      3.26 o 
   3   1   4      275.31      280.49      2.63 o 
   4   1   4      167.09      154.21      1.94 o 
   5   1   4      361.69      382.11      3.79 o 
   6   1   4       22.88       23.00      1.36 o 
   7   1   4      348.29      358.01      6.38 o 
   8   1   4        3.12        1.90      1.72 o 
   9   1   4        5.09        5.43      1.39 o 
  10   1   4       49.53       44.68      2.99 o 
  11   1   4        1.33       -0.97      1.42 o 
  12   1   4       48.28       47.45      3.62 o 
  13   1   4        0.00        1.99      1.78 o 
 -14   2   4        8.41        8.31      3.38 o 
 -13   2   4       82.60       86.60      4.84 o 
 -12   2   4        0.33        3.13      1.35 o 
 -11   2   4        7.33        5.17      1.24 o 
 -10   2   4        3.08        3.77      0.85 o 
  -9   2   4       63.81       54.54      2.05 o 
  -8   2   4        0.41       -0.01      0.53 o 
  -7   2   4        0.19        1.95      0.60 o 
  -6   2   4        3.80        3.10      0.95 o 
  -5   2   4      214.06      190.40      2.18 o 
  -4   2   4     2377.23     2712.32     33.79 o 
  -3   2   4      464.41      501.55      6.57 o 
  -2   2   4     1800.13     1961.42     14.19 o 
  -1   2   4       17.05       27.97      0.90 o 
   0   2   4        0.12        1.10      0.27 o 
   1   2   4        4.12        1.35      0.58 o 
   2   2   4      421.68      472.06      4.14 o 
   3   2   4        1.61        4.39      0.66 o 
   4   2   4       56.46       73.18      1.63 o 
   5   2   4        0.41        0.69      0.52 o 
   6   2   4      165.91      157.51      3.00 o 
   7   2   4      152.21      157.38      3.21 o 
   8   2   4        6.01        9.38      1.37 o 
   9   2   4        1.25       -0.76      1.00 o 
  10   2   4        0.50       -1.03      1.03 o 
  11   2   4       60.33       63.40      3.75 o 
  12   2   4       28.40       27.46      2.90 o 
 -14   3   4      103.69      113.28      8.88 o 
 -13   3   4        1.16        3.42      1.37 o 
 -12   3   4       21.58       20.63      2.33 o 
 -11   3   4        5.44        5.39      1.44 o 
 -10   3   4        7.13        6.40      1.27 o 
  -9   3   4      111.26      108.42      3.12 o 
  -8   3   4        2.98        1.48      0.69 o 
  -7   3   4       15.95       22.49      1.34 o 
  -6   3   4        3.61        9.30      0.70 o 
  -5   3   4      635.61      680.31      7.38 o 
  -4   3   4        2.48        4.52      0.71 o 
  -3   3   4      308.10      329.78      4.18 o 
  -2   3   4      865.63      964.83      8.29 o 
  -1   3   4      274.46      315.47      2.83 o 
   0   3   4       64.26       78.05      1.37 o 
   1   3   4      127.44      145.80      1.76 o 
   2   3   4       35.15       53.63      1.29 o 
   3   3   4      717.57      712.65      5.45 o 
   4   3   4        9.82       15.39      0.88 o 
   5   3   4      155.82      142.54      2.55 o 
   6   3   4        1.95        3.31      0.68 o 
   7   3   4       43.73       43.34      3.06 o 
   8   3   4       13.20       13.77      1.35 o 
   9   3   4      270.63      252.82      8.93 o 
  10   3   4       10.22        9.67      1.85 o 
  11   3   4       19.21       15.68      1.94 o 
  12   3   4       32.58       29.75      2.97 o 
 -14   4   4        7.33       14.86      2.04 o 
 -13   4   4       12.74       14.19      2.10 o 
 -12   4   4       56.00       58.68      3.64 o 
 -11   4   4       95.37      108.70      4.23 o 
 -10   4   4       87.07       80.09      2.92 o 
  -9   4   4      121.46      107.40      3.17 o 
  -8   4   4       20.04       25.02      2.25 o 
  -7   4   4        0.09        0.15      0.63 o 
  -6   4   4       32.57       37.48      1.88 o 
  -5   4   4      347.47      364.00      5.79 o 
  -4   4   4       20.08        9.21      1.01 o 
  -3   4   4      691.77      853.32      8.06 o 
  -2   4   4     1498.88     1781.00     13.72 o 
  -1   4   4      353.08      366.40      3.59 o 
   0   4   4      160.31      162.31      2.32 o 
   1   4   4        0.05        1.09      0.28 o 
   2   4   4      560.00      567.75      5.43 o 
   3   4   4     1717.00     1860.77     12.24 o 
   4   4   4       49.75       34.46      1.77 o 
   5   4   4       74.21       86.68      1.92 o 
   6   4   4      577.08      547.16      5.41 o 
   7   4   4       12.41       11.46      1.24 o 
   8   4   4       35.27       32.72      1.87 o 
   9   4   4       90.79       87.29      3.08 o 
  10   4   4       42.53       45.48      2.74 o 
  11   4   4       28.78       24.61      2.55 o 
  12   4   4        3.83        2.71      1.79 o 
 -13   5   4       87.27      102.38      4.55 o 
 -12   5   4       16.84       16.31      2.22 o 
 -11   5   4        9.59        9.87      1.75 o 
 -10   5   4        3.83        4.80      1.80 o 
  -9   5   4      178.70      182.14      4.19 o 
  -8   5   4       60.03       65.27      2.20 o 
  -7   5   4        0.97        1.04      0.69 o 
  -6   5   4       10.85        7.84      1.16 o 
  -5   5   4      326.46      346.35      5.13 o 
  -4   5   4      256.93      268.10      4.29 o 
  -3   5   4        0.35        1.63      0.67 o 
  -2   5   4       19.06       26.18      1.40 o 
  -1   5   4      340.68      350.06      3.50 o 
   0   5   4      101.57       98.73      1.72 o 
   1   5   4        0.02        0.49      0.29 o 
   2   5   4       37.11       40.58      1.49 o 
   3   5   4      843.59      927.11      8.15 o 
   4   5   4      388.25      403.91      4.24 o 
   5   5   4        6.91        5.88      0.76 o 
   6   5   4        4.85        3.28      0.68 o 
   7   5   4      233.40      195.82      3.31 o 
   8   5   4        0.00        0.92      0.75 o 
   9   5   4       14.12       13.92      1.44 o 
  10   5   4        0.02        0.31      1.29 o 
  11   5   4      106.83      112.03      4.32 o 
  12   5   4       46.85       55.10      4.67 o 
 -13   6   4        0.03        6.35      1.52 o 
 -12   6   4       15.58       14.49      2.21 o 
 -11   6   4      123.62      126.39      4.81 o 
 -10   6   4      256.94      269.77     11.36 o 
  -9   6   4       26.05       26.28      3.29 o 
  -8   6   4       25.98       21.23      1.52 o 
  -7   6   4      520.65      496.54      7.02 o 
  -6   6   4        0.08        0.56      0.90 o 
  -5   6   4      269.58      283.91      5.11 o 
  -4   6   4       31.19       35.56      2.04 o 
  -3   6   4        5.06        5.95      0.92 o 
  -2   6   4      119.57      121.33      2.31 o 
  -1   6   4        7.57        9.40      0.71 o 
   0   6   4      836.61      891.07      6.19 o 
   1   6   4      393.71      408.12      3.72 o 
   2   6   4       14.45       13.97      0.79 o 
   3   6   4       49.24       53.87      1.84 o 
   4   6   4       40.42       24.16      1.77 o 
   5   6   4     1013.58     1010.51      9.57 o 
   6   6   4       30.70       26.91      1.48 o 
   7   6   4       67.15       70.72      2.10 o 
   8   6   4       83.52       86.89      2.64 o 
   9   6   4       16.85       19.01      1.65 o 
  10   6   4       16.85       13.09      1.77 o 
  11   6   4       18.18       18.07      2.81 o 
  12   6   4       46.85       43.22      5.43 o 
 -13   7   4        0.10        7.25      1.60 o 
 -12   7   4        0.89        1.77      1.58 o 
 -11   7   4       26.06       32.68      3.02 o 
 -10   7   4       94.67       90.89      4.06 o 
  -9   7   4       17.12       18.79      2.71 o 
  -8   7   4       70.87       70.21      4.14 o 
  -7   7   4       22.49       22.84      1.90 o 
  -6   7   4      313.64      330.00      5.60 o 
  -5   7   4       63.54       61.54      2.40 o 
  -4   7   4       29.18       26.75      2.27 o 
  -3   7   4       57.70       61.82      2.27 o 
  -2   7   4       20.32       20.69      1.50 o 
  -1   7   4        6.27        8.49      0.80 o 
   0   7   4      300.47      275.50      3.04 o 
   1   7   4        0.72        1.13      0.52 o 
   2   7   4      205.24      205.05      3.44 o 
   3   7   4       27.08       23.09      1.46 o 
   4   7   4      330.17      275.70      4.54 o 
   5   7   4      118.19      168.73      3.18 o 
   6   7   4       13.46       10.70      1.11 o 
   7   7   4       21.75       25.51      1.57 o 
   8   7   4       34.62       30.11      1.88 o 
   9   7   4      177.92      193.44      4.60 o 
  10   7   4        4.13        5.57      1.94 o 
  11   7   4       12.45       18.41      3.62 o 
 -12   8   4       68.63       67.55      4.19 o 
 -11   8   4        0.61        2.38      1.34 o 
 -10   8   4        3.48        5.76      1.60 o 
  -9   8   4       46.16       38.94      4.04 o 
  -8   8   4       24.33       28.40      2.68 o 
  -7   8   4       86.13       79.40      3.58 o 
  -6   8   4      316.71      316.36      5.67 o 
  -5   8   4      249.19      243.72      4.79 o 
  -4   8   4        5.96        4.11      0.98 o 
  -3   8   4       66.42       61.95      2.55 o 
  -2   8   4       87.23       81.25      3.28 o 
  -1   8   4        1.12        0.29      1.00 o 
   0   8   4      358.01      343.73      5.90 o 
   1   8   4       25.74       25.72      1.20 o 
   2   8   4        0.22        0.90      0.61 o 
   3   8   4        0.24        2.70      0.75 o 
   4   8   4       15.63       12.77      1.24 o 
   5   8   4       16.76       15.64      1.28 o 
   6   8   4       21.82       19.85      1.50 o 
   7   8   4      454.08      436.99      5.91 o 
   8   8   4       15.73       15.22      2.30 o 
   9   8   4       36.98       37.01      3.31 o 
  10   8   4       49.51       53.88      4.04 o 
  11   8   4       19.05       17.19      3.40 o 
 -12   9   4       16.67       18.17      2.51 o 
 -11   9   4       56.83       53.10      6.85 o 
 -10   9   4       57.95       60.67      4.14 o 
  -9   9   4      252.92      242.52      6.73 o 
  -8   9   4       26.09       30.98      2.86 o 
  -7   9   4       45.06       56.70      2.76 o 
  -6   9   4       24.25       26.05      2.12 o 
  -5   9   4      499.93      476.90     10.50 o 
  -4   9   4      412.27      403.19      6.39 o 
  -3   9   4      439.38      425.33      6.41 o 
  -2   9   4     1229.43     1222.65     12.11 o 
  -1   9   4       97.60       99.12      3.34 o 
   0   9   4        2.96        4.04      0.66 o 
   1   9   4        0.02        1.08      0.75 o 
   2   9   4      629.25      544.86      5.94 o 
   3   9   4      132.73      104.79      2.56 o 
   4   9   4      110.92       97.04      2.83 o 
   5   9   4      196.30      188.67      3.74 o 
   6   9   4       45.29       45.81      2.08 o 
   7   9   4      108.46      108.53      4.10 o 
   8   9   4        0.67        0.88      1.12 o 
   9   9   4        3.08       -0.11      1.30 o 
  10   9   4        6.31        5.03      2.95 o 
 -11  10   4        8.12       13.10      2.29 o 
 -10  10   4        0.43        3.75      1.44 o 
  -9  10   4        5.52        3.76      1.55 o 
  -8  10   4       26.91       22.21      2.72 o 
  -7  10   4        1.52        2.47      1.20 o 
  -6  10   4       38.02       37.98      2.55 o 
  -5  10   4       40.55       37.27      2.45 o 
  -4  10   4       18.06       17.74      1.79 o 
  -3  10   4      148.35      155.55      5.82 o 
  -2  10   4      229.55      232.32      4.74 o 
  -1  10   4      102.51      104.92      3.15 o 
   0  10   4        7.63        7.32      1.05 o 
   1  10   4        8.82        6.09      1.02 o 
   2  10   4        6.62        6.00      1.01 o 
   3  10   4       17.71       15.44      1.30 o 
   4  10   4        2.09        2.02      0.73 o 
   5  10   4       31.20       31.10      1.86 o 
   6  10   4       30.77       28.05      1.80 o 
   7  10   4        3.34        2.82      1.50 o 
   8  10   4       23.84       25.58      2.87 o 
   9  10   4      298.16      279.33      7.77 o 
  10  10   4      116.27      120.37      5.37 o 
 -10  11   4        7.95       11.24      2.30 o 
  -9  11   4       85.15       77.32      5.37 o 
  -8  11   4        0.01        0.41      1.49 o 
  -7  11   4      203.49      196.95      6.11 o 
  -6  11   4        0.11        1.62      1.21 o 
  -5  11   4       99.88       96.46      3.50 o 
  -4  11   4      488.92      473.62      9.52 o 
  -3  11   4      286.63      294.43      5.78 o 
  -2  11   4      741.88      718.37     11.79 o 
  -1  11   4       84.77       97.00      3.25 o 
   0  11   4      344.06      321.78      7.04 o 
   1  11   4      103.60       95.88      3.91 o 
   2  11   4      305.35      288.79      5.11 o 
   3  11   4       56.95       51.45      2.50 o 
   4  11   4       38.68       42.75      2.78 o 
   5  11   4       27.93       30.25      2.13 o 
   6  11   4       29.95       34.22      2.93 o 
   7  11   4       12.63       17.04      2.33 o 
   8  11   4       64.02       63.40      4.07 o 
   9  11   4       15.91       18.62      2.62 o 
 -10  12   4       32.30       30.41      5.73 o 
  -9  12   4       45.51       42.93      3.78 o 
  -8  12   4       24.48       27.82      3.08 o 
  -7  12   4        8.48        7.26      2.64 o 
  -6  12   4      119.94      126.46      5.07 o 
  -5  12   4       35.72       29.07      2.46 o 
  -4  12   4      114.87      117.70      3.93 o 
  -3  12   4       54.12       52.98      2.92 o 
  -2  12   4      109.87      118.49      3.78 o 
  -1  12   4       58.16       55.07      2.87 o 
   0  12   4        2.35        1.16      1.74 o 
   1  12   4      217.66      238.82      5.57 o 
   2  12   4       35.39       35.61      4.06 o 
   3  12   4        3.06        4.35      1.28 o 
   4  12   4      155.56      148.08      5.38 o 
   5  12   4        0.31        1.35      2.38 o 
   6  12   4       40.68       46.64      4.33 o 
   7  12   4       58.22       58.72      4.10 o 
   8  12   4        0.12        4.37      1.84 o 
  -8  13   4       29.88       29.79      3.28 o 
  -7  13   4      185.94      184.69      6.41 o 
  -6  13   4      408.75      412.96      9.34 o 
  -5  13   4       49.26       45.75      5.82 o 
  -4  13   4       15.91       17.42      2.10 o 
  -3  13   4       17.88       16.93      2.57 o 
  -2  13   4       26.11       25.48      3.10 o 
  -1  13   4       45.11       39.77      3.44 o 
   0  13   4      894.01      865.53     13.22 o 
   1  13   4       36.25       37.53      3.98 o 
   2  13   4        0.72        0.40      1.44 o 
   3  13   4       15.09       15.50      4.09 o 
   4  13   4      279.98      286.87     13.39 o 
   5  13   4       20.98       23.81      3.28 o 
   6  13   4       93.92       99.20      5.65 o 
   7  13   4        1.77        5.63      2.09 o 
  -7  14   4        3.34        1.30      2.63 o 
  -6  14   4       12.58       10.84      2.26 o 
  -5  14   4       32.11       29.59      3.21 o 
  -4  14   4       24.73       19.70      2.63 o 
  -3  14   4       33.48       32.58      2.73 o 
  -2  14   4        0.50        0.88      1.55 o 
  -1  14   4       26.65       18.30      3.06 o 
   0  14   4        4.34        4.15      1.98 o 
   1  14   4        8.41        8.57      2.86 o 
   2  14   4       26.56       16.34      4.04 o 
   3  14   4       56.34       49.05      6.71 o 
   4  14   4        3.17        2.18      2.79 o 
   5  14   4      207.33      235.50     12.90 o 
   6  14   4       18.10       18.83      4.37 o 
  -5  15   4        9.24       11.08      2.33 o 
  -4  15   4        4.48        4.42      1.90 o 
  -3  15   4        0.02        0.88      2.70 o 
  -2  15   4        3.40        3.42      2.05 o 
  -1  15   4        4.49        0.90      1.96 o 
   0  15   4       69.78       75.18      5.88 o 
   1  15   4       70.49       77.61      8.46 o 
   2  15   4      685.44      745.69     23.50 o 
   3  15   4        0.58        6.85      3.40 o 
   4  15   4        0.24        0.76      2.59 o 
  -2  16   4       17.60       18.78      4.88 o 
  -1  16   4       36.46       35.06      6.08 o 
   0  16   4        0.10        2.17      2.75 o 
 -14   1   5        6.30       14.95      3.89 o 
 -13   1   5      106.80      111.71      5.39 o 
 -12   1   5      129.19      118.28      4.25 o 
 -11   1   5       20.67       19.91      1.57 o 
 -10   1   5      165.17      165.45      3.43 o 
  -9   1   5        3.92        5.89      0.91 o 
  -8   1   5       37.57       33.79      1.63 o 
  -7   1   5        4.72        4.33      0.78 o 
  -6   1   5       25.77       26.51      1.15 o 
  -5   1   5      122.39      126.76      2.28 o 
  -4   1   5      464.88      549.78      4.15 o 
  -3   1   5      145.13      183.75      3.37 o 
  -2   1   5      107.89      121.45      1.72 o 
  -1   1   5      155.12      194.80      1.97 o 
   0   1   5     1331.94     1493.92      8.33 o 
   1   1   5      234.06      257.83      3.13 o 
   2   1   5      287.88      309.11      2.90 o 
   3   1   5      181.28      177.66      2.55 o 
   4   1   5      173.70      161.07      2.12 o 
   5   1   5      254.12      258.55      3.44 o 
   6   1   5        0.41        0.53      0.52 o 
   7   1   5      249.72      275.92      5.26 o 
   8   1   5        0.02       -0.08      1.14 o 
   9   1   5        8.78        7.37      1.80 o 
  10   1   5      142.40      144.42      4.58 o 
  11   1   5       60.60       60.69      3.76 o 
  12   1   5        0.83       -0.37      1.64 o 
 -14   2   5       16.33       22.01      4.70 o 
 -13   2   5       49.03       46.76      4.20 o 
 -12   2   5        1.45        3.98      1.32 o 
 -11   2   5        5.48        6.58      1.30 o 
 -10   2   5        0.02        0.31      1.08 o 
  -9   2   5      766.20      677.94      7.21 o 
  -8   2   5       95.72      103.31      3.15 o 
  -7   2   5       21.97       23.94      1.40 o 
  -6   2   5       37.63       28.32      1.05 o 
  -5   2   5       32.14       22.77      0.88 o 
  -4   2   5      305.28      354.23      4.54 o 
  -3   2   5     1232.32     1298.21     10.63 o 
  -2   2   5      745.78      752.99      5.83 o 
  -1   2   5     1839.53     2030.23     12.49 o 
   0   2   5       70.85       56.76      0.91 o 
   1   2   5      149.72      159.68      2.03 o 
   2   2   5     1119.82     1157.49      6.51 o 
   3   2   5      121.74      162.89      3.33 o 
   4   2   5      506.58      490.56      4.90 o 
   5   2   5      603.44      620.81      5.93 o 
   6   2   5      675.97      638.98      7.19 o 
   7   2   5       17.04       14.01      1.57 o 
   8   2   5      175.46      173.61      4.43 o 
   9   2   5        9.17       10.24      1.67 o 
  10   2   5       16.36       14.79      2.07 o 
  11   2   5        1.67        0.31      1.41 o 
  12   2   5       51.62       52.39      3.95 o 
 -14   3   5        1.74        6.31      1.89 o 
 -13   3   5        9.39        9.30      2.27 o 
 -12   3   5        0.01        3.14      1.32 o 
 -11   3   5        1.60        0.99      1.06 o 
 -10   3   5      129.99      106.27      3.29 o 
  -9   3   5        0.03        1.76      1.00 o 
  -8   3   5       10.56       15.07      1.55 o 
  -7   3   5       27.98       21.83      1.46 o 
  -6   3   5       80.19       85.55      1.82 o 
  -5   3   5        1.08        1.34      0.64 o 
  -4   3   5      572.69      610.49      6.60 o 
  -3   3   5      412.90      406.72      4.92 o 
  -2   3   5      378.12      435.88      4.97 o 
  -1   3   5       66.64       72.63      1.66 o 
   0   3   5      125.82      108.91      1.58 o 
   1   3   5      487.80      493.94      4.04 o 
   2   3   5       83.10      100.33      2.77 o 
   3   3   5      298.21      298.75      3.30 o 
   4   3   5      148.29      158.58      2.46 o 
   5   3   5       14.56       18.66      1.11 o 
   6   3   5      111.33      115.10      3.01 o 
   7   3   5        7.03        7.20      1.08 o 
   8   3   5      104.95       92.97      3.36 o 
   9   3   5        6.58        7.54      1.63 o 
  10   3   5        0.01       -0.21      0.98 o 
  11   3   5       12.71       12.28      2.43 o 
  12   3   5       88.86       85.12      4.57 o 
 -14   4   5       11.91       13.47      2.53 o 
 -13   4   5        0.23        4.02      1.39 o 
 -12   4   5       22.80       22.55      2.48 o 
 -11   4   5        1.06        1.25      1.21 o 
 -10   4   5      122.06      123.72      3.86 o 
  -9   4   5       87.64      100.53      3.11 o 
  -8   4   5      323.39      312.07      5.28 o 
  -7   4   5      468.71      414.01      5.31 o 
  -6   4   5       37.79       33.98      1.98 o 
  -5   4   5       94.75      136.69      3.09 o 
  -4   4   5       78.38      100.65      2.56 o 
  -3   4   5     1296.18     1374.44     11.65 o 
  -2   4   5     2490.92     2723.19     20.89 o 
  -1   4   5       92.00       83.44      1.78 o 
   0   4   5       34.66       33.66      1.35 o 
   1   4   5        1.50        0.62      0.27 o 
   2   4   5        0.26        0.18      0.32 o 
   3   4   5       11.91       10.53      0.85 o 
   4   4   5        0.47        0.58      0.41 o 
   5   4   5        3.64        4.42      0.67 o 
   6   4   5       24.93       26.79      1.42 o 
   7   4   5       53.45       52.60      2.19 o 
   8   4   5      155.62      148.80      3.42 o 
   9   4   5       79.32       77.80      2.97 o 
  10   4   5        0.76       -0.13      1.14 o 
  11   4   5      100.77      102.18      3.86 o 
  12   4   5        7.60        5.15      2.07 o 
 -13   5   5       35.61       37.73      3.22 o 
 -12   5   5        1.41        2.71      1.37 o 
 -11   5   5        7.29        7.69      1.68 o 
 -10   5   5      179.14      176.13      4.38 o 
  -9   5   5        0.61        2.11      0.95 o 
  -8   5   5       14.02       24.06      1.65 o 
  -7   5   5       59.51       55.88      2.04 o 
  -6   5   5       20.14       14.07      1.82 o 
  -5   5   5       33.53       43.96      2.07 o 
  -4   5   5      702.36      764.67      8.18 o 
  -3   5   5      288.71      306.97      4.55 o 
  -2   5   5       40.77       65.26      2.00 o 
  -1   5   5       11.77       12.93      0.83 o 
   0   5   5        4.46        4.95      0.50 o 
   1   5   5       79.30       80.30      1.52 o 
   2   5   5       92.75       76.70      2.02 o 
   3   5   5       29.38       42.92      2.22 o 
   4   5   5        3.61        7.68      0.81 o 
   5   5   5      149.42      144.75      2.66 o 
   6   5   5       82.56       59.32      1.85 o 
   7   5   5        5.48        1.71      0.69 o 
   8   5   5        0.65        0.32      0.79 o 
   9   5   5        0.04       -0.60      0.96 o 
  10   5   5        0.15        0.68      1.14 o 
  11   5   5      184.19      188.31      5.11 o 
 -13   6   5      103.98      115.02      4.90 o 
 -12   6   5      365.54      353.04      8.34 o 
 -11   6   5      123.56      131.96      4.91 o 
 -10   6   5      238.95      230.46      6.23 o 
  -9   6   5       28.01       27.40      2.11 o 
  -8   6   5       42.66       37.88      2.46 o 
  -7   6   5        5.27        1.65      1.05 o 
  -6   6   5      199.74      209.18      4.34 o 
  -5   6   5      229.11      241.31      5.12 o 
  -4   6   5      101.16      119.49      3.06 o 
  -3   6   5        4.38        6.50      1.71 o 
  -2   6   5      121.80      108.45      2.68 o 
  -1   6   5      269.98      261.49      3.16 o 
   0   6   5      544.62      615.25      4.89 o 
   1   6   5        5.06        5.83      0.59 o 
   2   6   5       10.21        8.84      0.93 o 
   3   6   5      159.67      185.37      3.39 o 
   4   6   5      121.42      135.20      3.03 o 
   5   6   5       71.34       86.78      2.16 o 
   6   6   5       12.61       13.66      1.14 o 
   7   6   5      303.84      296.13      4.35 o 
   8   6   5      102.67       99.21      2.67 o 
   9   6   5       24.42       24.63      1.89 o 
  10   6   5       51.06       50.44      4.10 o 
  11   6   5       38.38       37.59      3.85 o 
 -13   7   5       17.02       23.05      2.96 o 
 -12   7   5      133.49      138.85      5.38 o 
 -11   7   5       36.27       40.48      4.97 o 
 -10   7   5       58.84       70.46      3.67 o 
  -9   7   5       50.06       46.66      2.81 o 
  -8   7   5        3.70        2.75      0.90 o 
  -7   7   5        5.14        5.79      1.19 o 
  -6   7   5       12.42       16.28      1.76 o 
  -5   7   5       35.19       29.32      2.10 o 
  -4   7   5      238.58      228.34      4.45 o 
  -3   7   5      499.72      495.79      6.59 o 
  -2   7   5       81.15       84.31      2.85 o 
  -1   7   5        2.27        8.04      0.92 o 
   0   7   5      440.11      429.65      4.52 o 
   1   7   5       10.44        8.10      0.70 o 
   2   7   5        1.54        1.49      0.64 o 
   3   7   5       28.60       27.37      1.64 o 
   4   7   5      378.09      288.28      4.64 o 
   5   7   5      273.96      260.70      4.10 o 
   6   7   5      476.16      448.32      5.73 o 
   7   7   5       36.39       34.94      1.84 o 
   8   7   5        0.01       -0.67      0.67 o 
   9   7   5        4.33        2.33      1.06 o 
  10   7   5        0.02        0.21      1.21 o 
  11   7   5       10.37       10.99      3.14 o 
 -12   8   5       79.88       79.03      4.24 o 
 -11   8   5       71.94       80.85      4.24 o 
 -10   8   5        4.97        3.63      1.49 o 
  -9   8   5        0.14        0.72      1.71 o 
  -8   8   5        0.50        0.41      0.88 o 
  -7   8   5      160.55      152.41      4.12 o 
  -6   8   5       74.85       68.77      2.80 o 
  -5   8   5      405.04      365.31      6.08 o 
  -4   8   5       51.34       56.26      2.41 o 
  -3   8   5      185.70      187.35      4.07 o 
  -2   8   5      231.97      216.74      4.21 o 
  -1   8   5       34.96       33.92      2.11 o 
   0   8   5        2.78        3.01      0.59 o 
   1   8   5        0.05        0.38      0.96 o 
   2   8   5      147.54      172.45      3.12 o 
   3   8   5        0.44        1.86      0.71 o 
   4   8   5        0.88        1.20      0.72 o 
   5   8   5      341.15      318.00      4.72 o 
   6   8   5       58.34       64.78      2.28 o 
   7   8   5      143.21      130.36      3.25 o 
   8   8   5       81.44       81.09      2.72 o 
   9   8   5      125.43      116.90      3.76 o 
  10   8   5      139.95      131.09      7.04 o 
 -12   9   5       15.31       17.09      2.42 o 
 -11   9   5        0.16        1.41      1.18 o 
 -10   9   5        5.01        7.73      1.93 o 
  -9   9   5      127.50      143.23      5.27 o 
  -8   9   5        1.94        3.38      1.41 o 
  -7   9   5       54.28       50.96      2.82 o 
  -6   9   5       13.14       11.56      1.87 o 
  -5   9   5        2.45        1.01      0.91 o 
  -4   9   5        0.61        0.53      0.77 o 
  -3   9   5      202.21      192.63      4.28 o 
  -2   9   5      168.80      170.88      4.41 o 
  -1   9   5      519.63      532.68      7.13 o 
   0   9   5       10.64        7.22      0.97 o 
   1   9   5       78.77       85.07      3.51 o 
   2   9   5        1.22        6.34      1.05 o 
   3   9   5       41.09       37.32      2.26 o 
   4   9   5      187.86      169.92      3.81 o 
   5   9   5       48.21       44.59      2.18 o 
   6   9   5        7.34        5.05      1.00 o 
   7   9   5      240.13      223.70      4.35 o 
   8   9   5      164.93      174.54      4.52 o 
   9   9   5       35.28       35.59      3.36 o 
  10   9   5       25.26       28.87      3.28 o 
 -11  10   5        5.87        7.84      1.78 o 
 -10  10   5        0.37        2.32      1.45 o 
  -9  10   5        2.44        6.49      1.69 o 
  -8  10   5        0.02        1.18      1.13 o 
  -7  10   5       99.94       96.83      3.58 o 
  -6  10   5       31.82       34.54      2.53 o 
  -5  10   5       19.96       22.47      2.01 o 
  -4  10   5      553.58      545.23      8.03 o 
  -3  10   5      923.77      905.57     10.64 o 
  -2  10   5        0.83        0.94      0.96 o 
  -1  10   5       12.10       12.16      1.38 o 
   0  10   5        0.16       -0.05      0.86 o 
   1  10   5        0.28       -0.85      0.85 o 
   2  10   5       19.60       13.35      1.41 o 
   3  10   5        1.79        1.04      0.80 o 
   4  10   5       26.38       25.32      1.71 o 
   5  10   5       70.35       78.96      3.46 o 
   6  10   5        4.41        4.36      0.98 o 
   7  10   5      110.84       99.53      5.29 o 
   8  10   5        0.00        0.41      1.22 o 
   9  10   5      256.03      244.17      7.46 o 
 -10  11   5        2.17        3.02      1.51 o 
  -9  11   5       15.11       12.84      2.20 o 
  -8  11   5       15.36       18.30      2.52 o 
  -7  11   5       98.63      105.67      5.89 o 
  -6  11   5       14.63       15.57      1.91 o 
  -5  11   5      496.12      492.52      8.21 o 
  -4  11   5      169.21      172.77      4.58 o 
  -3  11   5       19.30       23.28      2.50 o 
  -2  11   5       24.86       23.91      2.05 o 
  -1  11   5      382.16      388.71      6.52 o 
   0  11   5      141.75      148.03      4.93 o 
   1  11   5      115.71      112.52      3.81 o 
   2  11   5       76.96       67.03      3.02 o 
   3  11   5       83.47       77.22      2.80 o 
   4  11   5      185.06      187.61      4.37 o 
   5  11   5       63.87       63.73      4.66 o 
   6  11   5      143.65      168.74      4.37 o 
   7  11   5      114.86      120.42      4.92 o 
   8  11   5       17.00       14.10      2.29 o 
  -9  12   5       29.52       24.85      3.01 o 
  -8  12   5       40.14       34.07      3.33 o 
  -7  12   5        8.26        9.56      2.09 o 
  -6  12   5      246.48      248.28      6.94 o 
  -5  12   5        2.93        2.89      1.26 o 
  -4  12   5       20.35       21.55      2.22 o 
  -3  12   5        1.09        0.91      1.14 o 
  -2  12   5       33.16       27.59      2.90 o 
  -1  12   5      216.63      219.61      6.30 o 
   0  12   5       89.95       84.58      6.42 o 
   1  12   5       71.86       72.08      3.48 o 
   2  12   5        9.37        6.94      1.56 o 
   3  12   5        1.50        0.52      1.26 o 
   4  12   5       14.63       12.22      2.92 o 
   5  12   5       58.50       61.39      4.17 o 
   6  12   5        3.31        4.43      2.72 o 
   7  12   5       59.51       75.81     12.08 o 
  -8  13   5       59.02       58.76      4.85 o 
  -7  13   5      108.56      111.08      5.06 o 
  -6  13   5       13.35       17.26      2.85 o 
  -5  13   5        0.84       -0.98      0.98 o 
  -4  13   5        1.49        3.02      1.28 o 
  -3  13   5        7.53        6.64      1.57 o 
  -2  13   5       33.89       28.11      3.07 o 
  -1  13   5       97.54       94.20      4.51 o 
   0  13   5       42.04       43.82      3.62 o 
   1  13   5      116.86      117.74      4.89 o 
   2  13   5      203.91      218.18      6.77 o 
   3  13   5      224.15      224.77     10.59 o 
   4  13   5       79.85      102.96      8.32 o 
   5  13   5      118.94      130.45      9.41 o 
   6  13   5       45.03       48.78      4.62 o 
  -7  14   5       42.75       42.37      3.89 o 
  -6  14   5        0.05        0.50      1.53 o 
  -5  14   5       79.46       85.81      4.75 o 
  -4  14   5       18.68       23.35      3.70 o 
  -3  14   5       50.15       49.31      3.38 o 
  -2  14   5       26.51       26.74      3.78 o 
  -1  14   5        0.06       -1.17      1.33 o 
   0  14   5        0.01        2.52      1.79 o 
   1  14   5       40.18       37.19      4.19 o 
   2  14   5       48.35       48.56      7.25 o 
   3  14   5      176.51      188.41     11.38 o 
   4  14   5       42.57       38.74      6.16 o 
   5  14   5      219.52      249.26     13.59 o 
  -5  15   5       31.14       32.58      3.95 o 
  -4  15   5       65.65       73.26      5.92 o 
  -3  15   5       16.48        9.22      2.43 o 
  -2  15   5        0.06        0.52      1.89 o 
  -1  15   5       48.71       42.38      4.67 o 
   0  15   5       19.48       14.87      3.19 o 
   1  15   5       10.83        9.01      3.75 o 
   2  15   5       34.81       28.73      5.64 o 
   3  15   5      199.73      231.56     13.10 o 
 -13   0   6        0.22        0.78      2.62 o 
 -12   0   6      134.14      121.37      7.39 o 
 -11   0   6      233.40      219.16     13.48 o 
 -10   0   6        0.93        4.89      2.26 o 
  -9   0   6        4.74        6.61      4.45 o 
  -8   0   6       16.33       12.81      1.51 o 
  -7   0   6       98.03       95.57      2.94 o 
  -6   0   6      402.11      384.71      5.69 o 
  -5   0   6       95.57       87.28      3.88 o 
  -4   0   6      190.43      160.86      4.56 o 
  -3   0   6      577.68      540.68      5.55 o 
  -2   0   6       92.76       73.24      2.09 o 
  -1   0   6     2118.34     2363.90     23.94 o 
   0   0   6     1735.23     1894.73     16.59 o 
   1   0   6     1154.92     1323.91     12.61 o 
   2   0   6      414.59      411.59      5.89 o 
   3   0   6       90.33       90.87      2.16 o 
   4   0   6       25.36       29.11      1.41 o 
   5   0   6      373.78      430.79     13.40 o 
   6   0   6      271.74      272.67      7.82 o 
   7   0   6      254.82      245.51      7.23 o 
   8   0   6       39.25       35.39      3.69 o 
   9   0   6       28.73       25.55      5.46 o 
  10   0   6        1.55        2.22      1.99 o 
  11   0   6        2.73        5.57      2.53 o 
  12   0   6        3.58        4.15      2.55 o 
 -13   1   6       66.79       61.31      4.89 o 
 -12   1   6       23.18       25.93      2.52 o 
 -11   1   6      323.37      298.72      9.90 o 
 -10   1   6        3.04        3.35      0.90 o 
  -9   1   6       42.13       46.09      1.89 o 
  -8   1   6        5.98        6.39      1.21 o 
  -7   1   6        0.14        1.21      0.59 o 
  -6   1   6      404.68      363.97      3.87 o 
  -5   1   6       54.95       48.69      1.25 o 
  -4   1   6       54.14       64.69      1.33 o 
  -3   1   6       10.12       19.83      0.87 o 
  -2   1   6      331.48      372.47      3.45 o 
  -1   1   6      251.54      293.02      2.68 o 
   0   1   6     1018.22     1156.69      7.00 o 
   1   1   6      269.38      279.03      2.58 o 
   2   1   6      567.42      611.11      4.47 o 
   3   1   6      336.36      343.49      3.44 o 
   4   1   6        1.92        2.20      0.50 o 
   5   1   6      388.45      404.26      4.67 o 
   6   1   6       11.69       10.86      1.38 o 
   7   1   6       36.91       32.23      2.29 o 
   8   1   6       12.34       10.23      1.61 o 
   9   1   6       46.07       48.49      3.07 o 
  10   1   6       82.00       77.24      3.67 o 
  11   1   6       27.14       27.82      2.84 o 
  12   1   6       36.48       31.75      3.55 o 
 -14   2   6       29.54       37.93      4.05 o 
 -13   2   6        0.14        3.57      1.68 o 
 -12   2   6        7.66        7.34      2.72 o 
 -11   2   6        1.91        2.78      1.42 o 
 -10   2   6      120.48      109.32      3.81 o 
  -9   2   6       91.73       70.22      2.62 o 
  -8   2   6      533.46      486.18      6.58 o 
  -7   2   6       20.17       23.47      1.42 o 
  -6   2   6      585.20      573.43      5.35 o 
  -5   2   6       58.80       75.83      1.46 o 
  -4   2   6        8.87       10.16      1.00 o 
  -3   2   6       94.41      115.45      1.96 o 
  -2   2   6      673.25      838.72      5.92 o 
  -1   2   6      349.33      402.43      3.16 o 
   0   2   6      333.38      336.55      2.66 o 
   1   2   6      792.26      827.93      5.04 o 
   2   2   6       23.33       28.39      1.55 o 
   3   2   6      101.87       94.44      2.32 o 
   4   2   6        0.00        0.15      0.39 o 
   5   2   6        1.85        2.72      0.70 o 
   6   2   6        2.16        3.11      0.68 o 
   7   2   6       60.51       64.63      2.76 o 
   8   2   6       86.94       87.22      3.68 o 
   9   2   6       45.47       46.61      3.05 o 
  10   2   6        1.54        0.10      1.36 o 
  11   2   6       34.60       33.29      5.43 o 
  12   2   6        0.65        0.93      1.46 o 
 -14   3   6       21.73       24.13      3.20 o 
 -13   3   6       86.91       90.96      5.06 o 
 -12   3   6       26.78       30.88      2.75 o 
 -11   3   6       12.11       13.96      1.70 o 
 -10   3   6        0.89        3.79      1.15 o 
  -9   3   6      162.83      137.32      3.61 o 
  -8   3   6      472.51      454.09      6.46 o 
  -7   3   6       35.38       36.25      1.82 o 
  -6   3   6       40.02       41.16      1.71 o 
  -5   3   6       50.84       55.79      2.08 o 
  -4   3   6        0.13        0.79      0.48 o 
  -3   3   6      299.99      334.95      4.57 o 
  -2   3   6     1681.76     1818.78     11.54 o 
  -1   3   6       41.60       41.05      1.55 o 
   0   3   6        0.10        0.60      0.30 o 
   1   3   6       77.79       66.20      1.34 o 
   2   3   6       40.97       41.88      0.99 o 
   3   3   6        0.91        0.63      0.47 o 
   4   3   6       19.07       29.19      1.32 o 
   5   3   6       15.91       16.09      1.09 o 
   6   3   6      110.62      104.28      2.34 o 
   7   3   6      169.21      165.92      3.98 o 
   8   3   6      195.62      187.93      4.33 o 
   9   3   6      127.78      123.65      3.79 o 
  10   3   6        2.81        3.01      1.34 o 
  11   3   6       12.56       14.06      2.05 o 
 -14   4   6       18.61       22.11      3.18 o 
 -13   4   6        5.53        5.50      2.35 o 
 -12   4   6        6.96       10.14      1.78 o 
 -11   4   6      219.21      223.22      5.30 o 
 -10   4   6      731.03      732.30      9.40 o 
  -9   4   6        4.17        4.59      1.15 o 
  -8   4   6      759.61      701.10      9.96 o 
  -7   4   6      454.10      338.39      4.87 o 
  -6   4   6        3.74        6.91      1.22 o 
  -5   4   6        0.87        1.07      0.73 o 
  -4   4   6     1198.63     1360.28     15.80 o 
  -3   4   6      421.08      385.94      5.17 o 
  -2   4   6        4.32        6.16      0.62 o 
  -1   4   6        0.21        0.54      0.36 o 
   0   4   6       36.97       38.34      1.09 o 
   1   4   6       71.15       73.75      1.55 o 
   2   4   6      109.28      108.12      2.30 o 
   3   4   6      164.03      171.50      2.86 o 
   4   4   6      352.75      347.48      4.06 o 
   5   4   6       24.14       20.91      1.25 o 
   6   4   6        2.96        4.16      0.80 o 
   7   4   6       49.78       55.21      1.99 o 
   8   4   6       44.85       42.28      2.57 o 
   9   4   6      188.64      172.48      4.47 o 
  10   4   6       15.53       16.54      1.95 o 
  11   4   6        0.02        0.71      1.31 o 
 -13   5   6        0.03        6.05      1.57 o 
 -12   5   6        1.44        4.31      2.18 o 
 -11   5   6       27.52       24.17      2.64 o 
 -10   5   6       54.90       60.12      2.88 o 
  -9   5   6       71.36       69.46      2.81 o 
  -8   5   6       20.19        9.59      1.17 o 
  -7   5   6        8.84        5.57      1.17 o 
  -6   5   6       12.77        9.21      2.33 o 
  -5   5   6        4.85        5.74      1.01 o 
  -4   5   6        0.24        0.35      0.67 o 
  -3   5   6       10.58       11.62      1.62 o 
  -2   5   6     1454.20     1468.34     12.65 o 
  -1   5   6      273.79      261.84      3.09 o 
   0   5   6      268.95      259.62      2.83 o 
   1   5   6      449.05      402.85      5.66 o 
   2   5   6      152.51      121.96      2.71 o 
   3   5   6        2.24        5.26      0.81 o 
   4   5   6       36.51       36.99      1.56 o 
   5   5   6       30.28       29.83      1.53 o 
   6   5   6      120.39       91.14      3.01 o 
   7   5   6        9.12        5.05      0.88 o 
   8   5   6       76.83       73.33      2.62 o 
   9   5   6       24.17       22.12      2.12 o 
  10   5   6        0.81        0.01      1.18 o 
  11   5   6       29.41       25.81      2.54 o 
 -13   6   6      159.32      152.42      5.65 o 
 -12   6   6      312.85      324.19      8.04 o 
 -11   6   6      149.56      143.91      5.17 o 
 -10   6   6       24.59       19.51      1.96 o 
  -9   6   6       90.07       85.32      2.77 o 
  -8   6   6       17.17       20.66      1.65 o 
  -7   6   6        7.25        8.61      1.33 o 
  -6   6   6      109.44      100.87      3.12 o 
  -5   6   6      867.82      798.32      9.15 o 
  -4   6   6      110.76      115.92      3.10 o 
  -3   6   6       11.40       12.59      1.32 o 
  -2   6   6      396.78      389.26      5.79 o 
  -1   6   6       11.07       16.20      1.71 o 
   0   6   6     1347.62     1362.25      8.82 o 
   1   6   6      329.62      328.50      4.49 o 
   2   6   6       15.37       12.94      1.14 o 
   3   6   6        0.01        0.69      0.56 o 
   4   6   6      174.73      148.34      2.94 o 
   5   6   6        3.35        2.26      0.75 o 
   6   6   6       34.82       29.46      1.66 o 
   7   6   6        6.99        4.42      0.90 o 
   8   6   6       36.77       37.51      2.04 o 
   9   6   6        0.01        0.07      1.00 o 
  10   6   6       16.85       12.26      1.89 o 
  11   6   6       10.95        5.99      1.83 o 
 -13   7   6       50.00       48.41      3.84 o 
 -12   7   6        5.35        8.41      1.82 o 
 -11   7   6       68.03       58.98      4.91 o 
 -10   7   6       92.80       99.87      4.43 o 
  -9   7   6       68.74       57.13      2.53 o 
  -8   7   6       16.46       10.62      1.54 o 
  -7   7   6        0.61        1.46      0.92 o 
  -6   7   6        6.90        2.05      0.92 o 
  -5   7   6        1.60        0.49      0.82 o 
  -4   7   6       22.76       26.67      1.93 o 
  -3   7   6        3.76        5.99      1.06 o 
  -2   7   6      102.93       98.63      2.80 o 
  -1   7   6     1860.59     1804.14     17.36 o 
   0   7   6       22.16       33.99      1.41 o 
   1   7   6      221.67      211.07      3.29 o 
   2   7   6       86.03       78.95      2.32 o 
   3   7   6       23.41       20.30      1.51 o 
   4   7   6       15.37       28.34      2.07 o 
   5   7   6       58.81       48.32      2.06 o 
   6   7   6       17.09       14.96      1.36 o 
   7   7   6        0.01       -0.63      0.68 o 
   8   7   6        0.26       -0.24      0.77 o 
   9   7   6        3.15        3.42      1.32 o 
  10   7   6       98.43      104.53      3.91 o 
 -12   8   6       37.99       41.40      3.73 o 
 -11   8   6       15.47       21.13      2.63 o 
 -10   8   6       34.78       31.27      3.00 o 
  -9   8   6       86.68       93.28      3.85 o 
  -8   8   6       27.91       26.72      2.24 o 
  -7   8   6       43.00       39.26      3.30 o 
  -6   8   6        0.40        0.57      0.86 o 
  -5   8   6        8.98       10.27      1.39 o 
  -4   8   6       41.62       39.26      2.24 o 
  -3   8   6       10.82       13.35      1.45 o 
  -2   8   6      376.89      376.77      5.82 o 
  -1   8   6      264.49      248.83      4.52 o 
   0   8   6        0.61        0.50      0.58 o 
   1   8   6       95.74       97.63      2.66 o 
   2   8   6      405.13      373.54      4.85 o 
   3   8   6       39.64       44.99      2.07 o 
   4   8   6       39.48       44.66      2.25 o 
   5   8   6       33.45       38.30      2.01 o 
   6   8   6       83.86       87.59      2.86 o 
   7   8   6       83.46       85.87      2.83 o 
   8   8   6        0.91        0.58      0.91 o 
   9   8   6        0.12        1.43      1.17 o 
  10   8   6       21.86       19.98      4.01 o 
 -12   9   6        9.85       13.12      3.32 o 
 -11   9   6        9.39       10.55      2.55 o 
 -10   9   6      123.53      121.18      5.03 o 
  -9   9   6       78.66       80.72      4.07 o 
  -8   9   6       81.94       86.97      3.45 o 
  -7   9   6       10.26       11.66      1.62 o 
  -6   9   6       25.91       26.67      2.22 o 
  -5   9   6        9.22        9.05      1.73 o 
  -4   9   6       83.05       82.86      3.07 o 
  -3   9   6     1111.12     1103.14     11.86 o 
  -2   9   6      145.15      135.15      3.55 o 
  -1   9   6       17.08       16.39      1.50 o 
   0   9   6        3.52        2.19      0.96 o 
   1   9   6       22.62       25.06      2.09 o 
   2   9   6        9.04       12.81      1.34 o 
   3   9   6       34.56       26.79      1.90 o 
   4   9   6      217.97      204.17      4.30 o 
   5   9   6        2.34        0.76      0.76 o 
   6   9   6      117.33      118.47      3.17 o 
   7   9   6      193.70      193.55      4.19 o 
   8   9   6       17.19       23.71      1.91 o 
   9   9   6       69.83       75.19      4.10 o 
 -11  10   6        3.65        2.79      1.83 o 
 -10  10   6        1.17        2.44      1.36 o 
  -9  10   6        5.42        6.01      2.44 o 
  -8  10   6        2.84        3.23      1.45 o 
  -7  10   6      107.28      112.62      3.92 o 
  -6  10   6       10.21       10.88      1.60 o 
  -5  10   6       82.42       82.01      3.20 o 
  -4  10   6      669.19      639.35      8.93 o 
  -3  10   6       98.57       93.94      3.27 o 
  -2  10   6       56.56       62.48      2.75 o 
  -1  10   6       32.60       32.56      2.15 o 
   0  10   6        9.09       10.31      1.50 o 
   1  10   6        1.60        1.21      0.97 o 
   2  10   6        4.42        1.73      0.99 o 
   3  10   6       18.90       23.78      1.87 o 
   4  10   6       12.60       16.09      1.63 o 
   5  10   6       20.68       21.10      1.64 o 
   6  10   6        2.17        2.81      0.99 o 
   7  10   6        4.03        0.26      0.89 o 
   8  10   6        0.54        1.82      1.32 o 
   9  10   6        7.27        8.58      2.12 o 
 -10  11   6        3.43        2.91      1.54 o 
  -9  11   6       44.83       44.11      3.71 o 
  -8  11   6      141.77      148.51      5.62 o 
  -7  11   6       39.20       42.95      3.02 o 
  -6  11   6      223.06      225.50      5.52 o 
  -5  11   6      362.68      359.54      8.92 o 
  -4  11   6       24.77       20.41      2.03 o 
  -3  11   6      277.26      278.75      5.78 o 
  -2  11   6       56.84       54.80      2.88 o 
  -1  11   6        1.23        2.14      1.33 o 
   0  11   6       22.52       17.64      2.26 o 
   1  11   6        2.51        2.11      1.13 o 
   2  11   6        4.54        2.82      1.22 o 
   3  11   6        9.95        9.68      1.62 o 
   4  11   6        5.57        7.57      1.35 o 
   5  11   6      125.35      127.48      3.40 o 
   6  11   6      118.31      128.28      3.83 o 
   7  11   6      250.95      273.76      6.73 o 
   8  11   6       16.15       15.67      3.44 o 
  -9  12   6        0.48        3.26      2.11 o 
  -8  12   6        1.20        3.37      1.81 o 
  -7  12   6       17.47       16.26      2.44 o 
  -6  12   6      221.48      217.05      5.65 o 
  -5  12   6       17.08       12.06      1.81 o 
  -4  12   6        4.48        5.01      1.37 o 
  -3  12   6      150.06      149.63      4.40 o 
  -2  12   6        0.13       -0.23      1.54 o 
  -1  12   6      394.68      385.87     12.34 o 
   0  12   6        0.29        0.15      1.22 o 
   1  12   6        1.22       -0.08      1.10 o 
   2  12   6       77.82       76.88      3.48 o 
   3  12   6       10.98       11.45      1.81 o 
   4  12   6        5.66        2.40      1.50 o 
   5  12   6       25.69       28.42      2.22 o 
   6  12   6      239.22      291.53      8.09 o 
   7  12   6       77.58       93.21      7.50 o 
  -8  13   6       22.92       21.93      2.96 o 
  -7  13   6       21.24       22.12      2.91 o 
  -6  13   6      197.47      205.50      6.65 o 
  -5  13   6      113.67      116.49      4.26 o 
  -4  13   6       17.22       13.38      2.61 o 
  -3  13   6       29.61       30.64      3.32 o 
  -2  13   6       18.39       19.76      2.71 o 
  -1  13   6      321.04      332.96      8.31 o 
   0  13   6       94.98      104.21      4.79 o 
   1  13   6       95.05       88.81      4.48 o 
   2  13   6       20.37       16.73      2.20 o 
   3  13   6      100.18      108.95      4.99 o 
   4  13   6        2.25        2.93      1.71 o 
   5  13   6      428.55      489.41     18.86 o 
   6  13   6       81.71       92.14      8.51 o 
  -7  14   6       33.38       24.60      6.25 o 
  -6  14   6        0.41        0.81      1.54 o 
  -5  14   6        2.45        2.17      1.51 o 
  -4  14   6        0.43        1.56      1.37 o 
  -3  14   6        0.12        0.05      1.68 o 
  -2  14   6       31.87       26.33      3.29 o 
  -1  14   6        6.06        1.16      1.85 o 
   0  14   6      114.18      121.45      5.34 o 
   1  14   6      139.40      139.73      6.96 o 
   2  14   6       80.08       82.15      5.86 o 
   3  14   6       28.28       30.97      7.61 o 
   4  14   6      256.25      274.72     14.27 o 
  -4  15   6       72.65       74.74      5.17 o 
  -3  15   6       50.17       54.49      4.53 o 
  -2  15   6       55.01       60.29      4.69 o 
  -1  15   6        2.31        0.94      2.07 o 
   0  15   6        0.98        0.30      1.93 o 
   1  15   6      309.06      312.97     10.70 o 
   2  15   6       39.71       42.99      6.83 o 
 -14   1   7       18.42       11.11      3.77 o 
 -13   1   7        0.36        2.30      1.94 o 
 -12   1   7        1.80        2.05      1.40 o 
 -11   1   7       45.68       43.11      2.88 o 
 -10   1   7       42.08       38.04      2.74 o 
  -9   1   7       19.54       24.75      1.85 o 
  -8   1   7       38.00       37.74      1.76 o 
  -7   1   7       34.96       39.23      1.84 o 
  -6   1   7        0.09        0.32      0.48 o 
  -5   1   7      207.99      195.99      2.55 o 
  -4   1   7       23.69       22.00      1.00 o 
  -3   1   7       32.62       24.45      0.97 o 
  -2   1   7      120.26      121.75      1.99 o 
  -1   1   7       77.79       80.04      1.53 o 
   0   1   7      754.00      790.98      5.45 o 
   1   1   7      217.73      266.98      2.60 o 
   2   1   7      120.73      138.31      1.97 o 
   3   1   7       42.30       44.66      2.11 o 
   4   1   7        9.41       11.37      1.02 o 
   5   1   7      337.22      352.49      5.21 o 
   6   1   7       13.91       11.71      1.43 o 
   7   1   7       65.59       63.97      3.74 o 
   8   1   7        0.06        0.16      1.01 o 
   9   1   7       14.69       13.10      1.95 o 
  10   1   7       46.02       43.69      3.74 o 
  11   1   7        6.76       10.08      2.01 o 
 -14   2   7      122.29      143.64      8.99 o 
 -13   2   7        0.11       -1.60      2.25 o 
 -12   2   7        8.36        9.51      2.04 o 
 -11   2   7       33.35       29.07      2.60 o 
 -10   2   7      286.20      246.16      4.99 o 
  -9   2   7      717.13      689.29     10.11 o 
  -8   2   7     1260.13     1281.92     12.35 o 
  -7   2   7      353.20      346.08      7.76 o 
  -6   2   7      123.13      120.51      2.68 o 
  -5   2   7       15.93       15.37      1.17 o 
  -4   2   7      143.45      126.05      2.02 o 
  -3   2   7      128.79      122.71      1.95 o 
  -2   2   7      818.11      989.56      6.99 o 
  -1   2   7      776.02      765.42      5.55 o 
   0   2   7       28.46       48.16      0.90 o 
   1   2   7        9.14       20.07      0.74 o 
   2   2   7       28.17       41.07      0.93 o 
   3   2   7        0.22        0.73      0.39 o 
   4   2   7      214.55      222.70      4.27 o 
   5   2   7       72.46       68.81      2.41 o 
   6   2   7        1.34        1.01      0.74 o 
   7   2   7       90.07       89.23      3.30 o 
   8   2   7        0.01        0.86      1.13 o 
   9   2   7       16.56       13.59      2.01 o 
  10   2   7        2.91        0.98      1.44 o 
  11   2   7       51.73       49.18      3.26 o 
 -14   3   7       76.30       86.21     15.09 o 
 -13   3   7        0.38        2.89      4.13 o 
 -12   3   7       35.66       33.55      4.80 o 
 -11   3   7        0.50        1.00      1.06 o 
 -10   3   7      196.43      186.26      4.44 o 
  -9   3   7      326.97      275.91      6.95 o 
  -8   3   7        0.02       -0.38      0.87 o 
  -7   3   7      196.52      188.36      3.62 o 
  -6   3   7      103.25       98.02      3.60 o 
  -5   3   7       43.74       44.08      2.68 o 
  -4   3   7       15.28       11.76      1.15 o 
  -3   3   7        2.43        2.56      0.87 o 
  -2   3   7        6.21        8.32      0.55 o 
  -1   3   7        0.10        0.69      0.34 o 
   0   3   7      533.29      524.43      4.12 o 
   1   3   7       89.79      102.54      1.78 o 
   2   3   7        6.54        6.33      0.78 o 
   3   3   7     1464.85     1441.55      9.83 o 
   4   3   7      231.37      243.42      3.37 o 
   5   3   7        3.60        3.08      0.63 o 
   6   3   7       17.56       19.33      1.59 o 
   7   3   7      239.35      234.24      4.72 o 
   8   3   7        3.57        2.64      1.12 o 
   9   3   7       30.49       26.75      2.26 o 
  10   3   7       35.27       36.14      3.10 o 
  11   3   7        0.99       -0.32      1.43 o 
 -14   4   7        3.24       12.57      3.20 o 
 -13   4   7       15.85       15.56      5.12 o 
 -12   4   7      189.94      203.28      6.22 o 
 -11   4   7      189.27      178.10      4.92 o 
 -10   4   7      537.72      528.05      9.51 o 
  -9   4   7      526.66      509.27     10.16 o 
  -8   4   7      116.81       87.51      2.95 o 
  -7   4   7      204.07      164.26      3.45 o 
  -6   4   7        5.04        0.85      0.68 o 
  -5   4   7       17.16       21.49      1.68 o 
  -4   4   7        0.01        1.33      0.90 o 
  -3   4   7      220.44      273.20      4.73 o 
  -2   4   7       55.07       53.54      1.30 o 
  -1   4   7        6.65        4.30      0.45 o 
   0   4   7      418.73      395.06      3.56 o 
   1   4   7        0.07        1.33      0.42 o 
   2   4   7      154.66      144.64      2.80 o 
   3   4   7      412.31      455.02      4.71 o 
   4   4   7       12.42       11.48      0.95 o 
   5   4   7       26.87       26.11      1.44 o 
   6   4   7       71.29       61.21      2.01 o 
   7   4   7        3.62        4.02      0.96 o 
   8   4   7        0.08       -0.11      0.94 o 
   9   4   7       22.65       18.64      2.02 o 
  10   4   7       71.90       69.63      3.66 o 
  11   4   7        0.87       -0.10      1.37 o 
 -13   5   7       14.78       20.25      2.51 o 
 -12   5   7      157.87      158.05      6.23 o 
 -11   5   7       86.67       84.11      3.35 o 
 -10   5   7        0.43        0.65      1.05 o 
  -9   5   7       32.30       44.21      2.82 o 
  -8   5   7       10.97        9.69      1.23 o 
  -7   5   7      526.99      430.92     10.51 o 
  -6   5   7       48.70       41.02      2.34 o 
  -5   5   7        6.75        5.63      1.04 o 
  -4   5   7       36.98       32.55      1.96 o 
  -3   5   7       82.79       87.27      2.59 o 
  -2   5   7       26.23       22.85      1.57 o 
  -1   5   7       82.54       83.79      1.79 o 
   0   5   7      498.65      499.46      4.61 o 
   1   5   7     2366.50     2219.12     15.73 o 
   2   5   7       47.07       46.58      2.22 o 
   3   5   7        0.00       -0.51      0.58 o 
   4   5   7       27.31       20.28      1.87 o 
   5   5   7       58.62       51.25      1.82 o 
   6   5   7       57.37       50.41      1.90 o 
   7   5   7       61.20       50.07      2.10 o 
   8   5   7      159.82      149.78      3.74 o 
   9   5   7       12.50        8.62      1.64 o 
  10   5   7       23.75       21.82      2.28 o 
  11   5   7       80.91       74.24      4.00 o 
 -13   6   7        3.95        3.63      1.88 o 
 -12   6   7       17.12       19.90      2.72 o 
 -11   6   7      212.42      202.02      7.21 o 
 -10   6   7       15.22       15.44      1.83 o 
  -9   6   7       58.84       55.33      2.44 o 
  -8   6   7        2.08        2.46      0.93 o 
  -7   6   7        2.34        1.96      1.02 o 
  -6   6   7      372.66      323.36      5.70 o 
  -5   6   7      353.05      260.67      4.93 o 
  -4   6   7       53.38       35.38      2.54 o 
  -3   6   7        0.49        1.90      0.76 o 
  -2   6   7       31.08       37.64      1.97 o 
  -1   6   7      133.64      100.77      2.72 o 
   0   6   7      216.60      210.67      3.00 o 
   1   6   7       41.89       29.77      1.52 o 
   2   6   7       16.96       16.77      1.73 o 
   3   6   7        8.53        8.78      1.05 o 
   4   6   7        3.84        7.71      0.95 o 
   5   6   7      357.86      361.94      5.07 o 
   6   6   7       74.07       75.56      2.29 o 
   7   6   7       10.98        8.72      1.15 o 
   8   6   7        0.55       -0.06      0.93 o 
   9   6   7       72.65       72.54      3.53 o 
  10   6   7        2.97        2.51      1.45 o 
 -13   7   7       54.12       69.11      8.29 o 
 -12   7   7        6.45        9.65      1.99 o 
 -11   7   7        9.19        7.11      1.84 o 
 -10   7   7       14.73       13.17      1.72 o 
  -9   7   7       48.81       50.26      2.53 o 
  -8   7   7       43.14       44.01      2.79 o 
  -7   7   7        2.35        3.97      1.20 o 
  -6   7   7       92.54       69.36      3.82 o 
  -5   7   7        0.71        1.33      0.84 o 
  -4   7   7       74.58       69.20      2.64 o 
  -3   7   7       20.44       16.41      1.57 o 
  -2   7   7      238.94      219.09      7.23 o 
  -1   7   7     3034.00     2977.57     23.04 o 
   0   7   7       85.77       91.37      2.92 o 
   1   7   7       12.63       11.24      1.16 o 
   2   7   7       29.55       31.61      1.80 o 
   3   7   7        3.84        1.76      0.73 o 
   4   7   7       12.90       13.69      1.82 o 
   5   7   7       83.04       70.77      2.85 o 
   6   7   7      165.53      155.87      3.53 o 
   7   7   7       58.01       51.55      2.51 o 
   8   7   7        7.96        5.65      1.21 o 
   9   7   7      114.39      123.57      4.53 o 
  10   7   7       63.35       70.10      4.18 o 
 -12   8   7       11.97       11.92      2.17 o 
 -11   8   7       30.08       29.31      5.82 o 
 -10   8   7       28.08       29.33      3.07 o 
  -9   8   7        7.04        9.21      1.33 o 
  -8   8   7        7.11        6.96      1.61 o 
  -7   8   7        0.07       -0.80      0.82 o 
  -6   8   7       10.93        9.36      2.02 o 
  -5   8   7        0.82        1.18      0.86 o 
  -4   8   7       44.43       34.76      2.29 o 
  -3   8   7     1526.41     1432.00     14.00 o 
  -2   8   7      315.22      320.54      5.49 o 
  -1   8   7       12.59       12.76      1.43 o 
   0   8   7      208.23      197.00      5.93 o 
   1   8   7      308.92      325.74      5.03 o 
   2   8   7       44.88       52.79      2.24 o 
   3   8   7        5.56        6.21      1.29 o 
   4   8   7       12.00       13.75      1.44 o 
   5   8   7       23.88       21.28      1.62 o 
   6   8   7       96.75       88.72      2.77 o 
   7   8   7        7.71        8.80      1.28 o 
   8   8   7       19.96       17.40      2.19 o 
   9   8   7       33.16       32.11      2.58 o 
 -11   9   7       30.91       33.14      4.95 o 
 -10   9   7        0.04       -0.64      1.33 o 
  -9   9   7        7.63       12.75      2.54 o 
  -8   9   7       15.35       10.54      1.76 o 
  -7   9   7       62.75       56.96      3.05 o 
  -6   9   7       10.77       12.23      1.64 o 
  -5   9   7       14.26       11.33      1.57 o 
  -4   9   7      450.27      429.57      7.95 o 
  -3   9   7      575.84      539.34      7.78 o 
  -2   9   7      239.98      243.26      4.90 o 
  -1   9   7       93.88       97.03      3.94 o 
   0   9   7        8.81        7.23      1.36 o 
   1   9   7        0.35        0.96      1.02 o 
   2   9   7      144.79      152.06      3.64 o 
   3   9   7        2.52        2.84      0.94 o 
   4   9   7       14.31       21.36      2.02 o 
   5   9   7       40.05       36.35      2.08 o 
   6   9   7       86.44       92.82      2.90 o 
   7   9   7      345.02      368.58      5.97 o 
   8   9   7       17.23       16.43      1.71 o 
   9   9   7       41.82       47.73      3.07 o 
 -11  10   7       10.36       13.45      2.37 o 
 -10  10   7       41.05       43.57      3.87 o 
  -9  10   7       83.23       81.38      4.34 o 
  -8  10   7       30.80       26.24      2.49 o 
  -7  10   7      102.81      109.68      3.95 o 
  -6  10   7       26.52       24.57      2.22 o 
  -5  10   7      187.84      185.65      5.62 o 
  -4  10   7      101.80      103.27      4.51 o 
  -3  10   7       25.58       25.91      2.11 o 
  -2  10   7        1.66        4.23      1.09 o 
  -1  10   7        0.75       -0.54      1.11 o 
   0  10   7       11.56       13.23      1.70 o 
   1  10   7       25.75       20.80      2.03 o 
   2  10   7       38.89       42.83      2.84 o 
   3  10   7      183.92      178.15      4.19 o 
   4  10   7      158.78      157.18      4.07 o 
   5  10   7        1.35        0.19      0.91 o 
   6  10   7       49.94       47.48      2.76 o 
   7  10   7        1.06       -0.85      1.00 o 
   8  10   7      703.52      753.51     10.43 o 
 -10  11   7       12.55       12.64      3.45 o 
  -9  11   7        0.04        0.65      2.38 o 
  -8  11   7       52.04       57.11      4.77 o 
  -7  11   7       45.01       38.77      2.91 o 
  -6  11   7        0.87        1.99      1.51 o 
  -5  11   7        9.98        9.21      1.54 o 
  -4  11   7       47.50       42.25      2.87 o 
  -3  11   7        7.09        4.73      1.30 o 
  -2  11   7        2.16        1.15      1.40 o 
  -1  11   7       37.77       37.44      3.31 o 
   0  11   7       73.72       73.63      4.44 o 
   1  11   7       27.39       29.95      2.84 o 
   2  11   7       32.25       40.27      2.87 o 
   3  11   7       30.67       31.47      2.64 o 
   4  11   7        3.18        2.19      1.24 o 
   5  11   7      125.31      153.03      3.82 o 
   6  11   7      266.04      284.99      5.29 o 
   7  11   7       99.25      106.21      6.53 o 
  -9  12   7       23.05       18.57      2.74 o 
  -8  12   7       22.51       25.26      3.90 o 
  -7  12   7      165.00      162.58      5.09 o 
  -6  12   7       61.97       68.93      3.65 o 
  -5  12   7      139.46      148.04      5.63 o 
  -4  12   7       63.79       64.46      3.35 o 
  -3  12   7        1.77        2.45      1.65 o 
  -2  12   7       68.88       67.40      4.87 o 
  -1  12   7       10.02       10.48      2.22 o 
   0  12   7       31.00       38.33      3.52 o 
   1  12   7        2.44        1.88      1.24 o 
   2  12   7       21.98       19.16      2.80 o 
   3  12   7        4.45        0.39      1.44 o 
   4  12   7        1.01        1.23      1.31 o 
   5  12   7       84.13       80.92      3.91 o 
   6  12   7      328.78      372.72      8.41 o 
  -8  13   7        2.08        0.88      1.55 o 
  -7  13   7       28.85       26.25      4.99 o 
  -6  13   7       23.53       28.13      3.97 o 
  -5  13   7        6.50        7.66      2.35 o 
  -4  13   7       25.13       32.80      2.73 o 
  -3  13   7       92.28       97.96      5.07 o 
  -2  13   7       17.40       17.19      2.79 o 
  -1  13   7       42.68       36.03      3.55 o 
   0  13   7       12.08       11.77      2.34 o 
   1  13   7       17.02       21.40      3.92 o 
   2  13   7       15.72       15.59      2.20 o 
   3  13   7       35.94       35.64      3.46 o 
   4  13   7      190.19      211.99      8.78 o 
   5  13   7       65.48       72.15      6.21 o 
  -6  14   7        8.70        6.24      2.02 o 
  -5  14   7       13.07       12.33      2.79 o 
  -4  14   7        0.80        0.57      1.70 o 
  -3  14   7       18.41       21.20      3.04 o 
  -2  14   7       26.29       25.62      3.19 o 
  -1  14   7       21.32       14.52      2.78 o 
   0  14   7      132.77      133.62      5.87 o 
   1  14   7       85.21       80.32      5.12 o 
   2  14   7        0.95        1.02      2.02 o 
   3  14   7        1.13        0.73      1.61 o 
  -3  15   7       16.16       11.26      2.60 o 
  -2  15   7       23.33       23.67      3.36 o 
  -1  15   7        7.47        5.79      2.28 o 
   0  15   7       24.64       21.65      3.74 o 
 -14   0   8      142.78      142.16      9.11 o 
 -13   0   8        0.34        0.04      2.60 o 
 -12   0   8       18.46       20.21      4.27 o 
 -11   0   8       30.95       20.37      4.00 o 
 -10   0   8        0.15       -0.29      2.10 o 
  -9   0   8        4.64        6.26      2.04 o 
  -8   0   8      524.12      502.50      9.58 o 
  -7   0   8     4249.78     4232.07     34.80 o 
  -6   0   8     4727.09     4615.02     37.01 o 
  -5   0   8     2931.85     2734.92     23.42 o 
  -4   0   8       51.83       48.94      1.77 o 
  -3   0   8       21.51       24.85      1.84 o 
  -2   0   8      301.04      323.05      6.39 o 
  -1   0   8     1122.25     1146.16     14.48 o 
   0   0   8     1913.61     2164.43     19.03 o 
   1   0   8      848.62      905.99      8.88 o 
   2   0   8       18.75       23.54      1.50 o 
   3   0   8       41.57       39.47      1.68 o 
   4   0   8      759.84      749.45     10.41 o 
   5   0   8      111.50      119.37      8.52 o 
   6   0   8       50.39       57.09      4.01 o 
   7   0   8       95.12       98.86      5.04 o 
   8   0   8        3.64        4.79      2.05 o 
   9   0   8       10.83       10.65      2.66 o 
  10   0   8       35.27       33.11      4.24 o 
  11   0   8        2.18       -3.93      4.50 o 
 -14   1   8        0.98        4.14      2.99 o 
 -13   1   8       11.22        5.09      2.25 o 
 -12   1   8        4.60        4.37      2.08 o 
 -11   1   8        4.87        7.24      1.57 o 
 -10   1   8        5.88        6.49      1.44 o 
  -9   1   8       19.98       19.64      2.44 o 
  -8   1   8      417.32      404.75      6.02 o 
  -7   1   8      117.46      112.01      2.70 o 
  -6   1   8      125.82      121.30      2.48 o 
  -5   1   8       11.04       11.58      0.86 o 
  -4   1   8        0.13        0.84      0.45 o 
  -3   1   8       70.94       52.69      1.33 o 
  -2   1   8      223.13      202.43      2.81 o 
  -1   1   8        4.89        2.95      0.47 o 
   0   1   8      113.10      134.46      1.69 o 
   1   1   8      112.20      123.28      1.73 o 
   2   1   8       82.86       79.01      1.45 o 
   3   1   8       14.15       17.38      1.08 o 
   4   1   8        5.09        3.67      0.80 o 
   5   1   8      383.19      392.84      5.78 o 
   6   1   8        0.01        0.09      0.92 o 
   7   1   8      135.18      144.67      4.52 o 
   8   1   8       10.36        8.94      1.67 o 
   9   1   8       81.71       82.37      3.71 o 
  10   1   8        8.12        8.27      2.00 o 
  11   1   8        7.64        6.04      2.09 o 
 -14   2   8        3.58        1.35      2.99 o 
 -13   2   8       60.30       60.66      4.77 o 
 -12   2   8       20.61       19.37      2.95 o 
 -11   2   8        2.36        3.88      1.38 o 
 -10   2   8       45.54       60.95      3.32 o 
  -9   2   8      677.04      620.46      8.17 o 
  -8   2   8      356.38      338.01      5.58 o 
  -7   2   8      548.32      524.39      6.28 o 
  -6   2   8       25.10       28.50      1.66 o 
  -5   2   8      543.47      495.50      5.48 o 
  -4   2   8     1334.52     1311.01      9.12 o 
  -3   2   8      297.71      295.36      3.13 o 
  -2   2   8       99.11      102.79      2.05 o 
  -1   2   8      134.71      154.04      2.03 o 
   0   2   8       49.36       55.32      1.57 o 
   1   2   8       58.10       50.11      1.18 o 
   2   2   8     1283.81     1290.95      8.92 o 
   3   2   8       13.99       19.11      1.12 o 
   4   2   8        0.13        1.52      0.55 o 
   5   2   8        5.51        2.79      0.89 o 
   6   2   8        6.25        4.46      1.03 o 
   7   2   8       16.52       15.68      1.88 o 
   8   2   8        3.74        3.50      1.35 o 
   9   2   8        1.53        1.84      1.21 o 
  10   2   8        0.08       -0.25      1.21 o 
  11   2   8        1.44       -0.32      1.35 o 
 -14   3   8      213.43      247.80     10.24 o 
 -13   3   8        0.98        5.44      2.34 o 
 -12   3   8       39.73       44.97      3.40 o 
 -11   3   8       26.23       23.74      2.56 o 
 -10   3   8       37.41       45.60      2.63 o 
  -9   3   8       33.95       23.37      2.01 o 
  -8   3   8       36.20       42.10      3.85 o 
  -7   3   8       18.33       25.17      1.70 o 
  -6   3   8        7.85        5.54      1.03 o 
  -5   3   8       13.14       14.72      1.42 o 
  -4   3   8       87.83       90.91      2.63 o 
  -3   3   8        9.80       13.10      1.25 o 
  -2   3   8        3.81        3.50      0.43 o 
  -1   3   8       11.04        9.25      0.66 o 
   0   3   8       10.41        8.29      0.61 o 
   1   3   8        3.93        2.05      0.42 o 
   2   3   8      870.50      876.72      9.70 o 
   3   3   8      779.99      714.36      6.29 o 
   4   3   8      143.89      150.15      2.73 o 
   5   3   8        4.76        3.92      0.76 o 
   6   3   8       62.94       58.58      2.27 o 
   7   3   8        7.43        9.05      1.48 o 
   8   3   8        0.74        1.74      1.08 o 
   9   3   8       28.65       23.85      2.35 o 
  10   3   8       36.84       33.77      2.75 o 
 -13   4   8       31.60       37.87      8.28 o 
 -12   4   8        4.05        7.50      1.86 o 
 -11   4   8      246.82      247.25      5.54 o 
 -10   4   8        0.35        0.51      1.01 o 
  -9   4   8      264.01      246.93      5.17 o 
  -8   4   8      224.67      172.89      3.77 o 
  -7   4   8       83.02       91.56      2.72 o 
  -6   4   8        2.02        2.63      1.21 o 
  -5   4   8       51.87       55.14      2.27 o 
  -4   4   8       10.93       13.05      1.31 o 
  -3   4   8       64.61       48.95      2.07 o 
  -2   4   8      160.40      172.33      2.96 o 
  -1   4   8       45.14       43.61      1.19 o 
   0   4   8        1.71        0.94      0.41 o 
   1   4   8      619.66      572.79      6.48 o 
   2   4   8      131.92      144.85      2.92 o 
   3   4   8       13.04       16.98      1.18 o 
   4   4   8       42.02       42.53      1.66 o 
   5   4   8       60.68       69.04      2.04 o 
   6   4   8       65.56       72.25      2.46 o 
   7   4   8      151.44      144.51      3.55 o 
   8   4   8        7.45        4.22      1.24 o 
   9   4   8        0.00        0.50      1.20 o 
  10   4   8        0.46        1.01      1.37 o 
 -13   5   8       75.72       78.61      4.99 o 
 -12   5   8       10.75       18.17      2.41 o 
 -11   5   8       26.30       28.07      2.43 o 
 -10   5   8       66.48       69.98      3.11 o 
  -9   5   8       32.60       36.93      2.23 o 
  -8   5   8      225.87      194.98      4.08 o 
  -7   5   8        1.43       -0.47      0.84 o 
  -6   5   8        2.75        1.86      1.53 o 
  -5   5   8        0.02        0.31      0.97 o 
  -4   5   8       21.09       15.10      1.48 o 
  -3   5   8       43.51       42.13      2.19 o 
  -2   5   8       49.43       53.58      2.42 o 
  -1   5   8       13.12        9.32      0.94 o 
   0   5   8      796.03      746.67      6.22 o 
   1   5   8     1630.97     1582.19     16.74 o 
   2   5   8       49.59       49.63      2.42 o 
   3   5   8      189.67      198.41      3.72 o 
   4   5   8        8.28        9.80      1.05 o 
   5   5   8       18.89       21.17      1.43 o 
   6   5   8       27.58       28.45      1.69 o 
   7   5   8        9.28        5.89      1.12 o 
   8   5   8       62.24       56.13      2.80 o 
   9   5   8      126.40      129.20      4.23 o 
  10   5   8       13.50       12.06      1.96 o 
 -13   6   8       15.40       19.54      2.59 o 
 -12   6   8        6.25        6.11      1.89 o 
 -11   6   8      165.25      161.10      4.69 o 
 -10   6   8       71.86       81.70      3.32 o 
  -9   6   8        0.48        0.43      0.85 o 
  -8   6   8       71.44       62.20      2.55 o 
  -7   6   8        5.44        8.25      1.46 o 
  -6   6   8      138.92      112.06      3.48 o 
  -5   6   8        4.67        4.18      1.10 o 
  -4   6   8       21.28       20.15      2.52 o 
  -3   6   8        3.24        2.65      0.98 o 
  -2   6   8        5.85        6.66      1.21 o 
  -1   6   8     1609.99     1573.99     14.11 o 
   0   6   8      140.69      131.82      2.87 o 
   1   6   8       95.35       90.42      2.91 o 
   2   6   8       23.24       25.45      3.24 o 
   3   6   8       31.35       33.14      1.97 o 
   4   6   8       18.16       17.98      1.39 o 
   5   6   8       20.60       24.81      1.68 o 
   6   6   8        4.06        3.70      0.95 o 
   7   6   8       86.97       86.41      3.20 o 
   8   6   8       12.93        6.86      1.40 o 
   9   6   8       63.74       65.22      3.57 o 
  10   6   8       21.38       19.75      2.34 o 
 -12   7   8       35.88       43.23      3.77 o 
 -11   7   8        0.16        2.23      1.69 o 
 -10   7   8       11.13       10.63      1.51 o 
  -9   7   8       30.75       29.54      2.13 o 
  -8   7   8       16.39       13.75      1.75 o 
  -7   7   8        8.97        6.61      1.40 o 
  -6   7   8      314.67      280.19      5.60 o 
  -5   7   8      167.27      134.88      3.80 o 
  -4   7   8       14.20       13.68      1.52 o 
  -3   7   8       17.84       15.48      1.57 o 
  -2   7   8      526.58      525.15      9.93 o 
  -1   7   8      103.63       93.98      6.39 o 
   0   7   8      199.44      191.67      5.94 o 
   1   7   8       84.85       81.86      2.51 o 
   2   7   8       18.26       19.63      3.18 o 
   3   7   8        1.16        1.25      0.70 o 
   4   7   8       15.53       12.39      1.24 o 
   5   7   8       58.89       62.92      2.31 o 
   6   7   8        1.25        1.21      0.85 o 
   7   7   8       39.09       36.99      2.21 o 
   8   7   8       16.79       13.12      1.86 o 
   9   7   8      145.28      155.82      5.21 o 
 -12   8   8        0.98        3.69      2.03 o 
 -11   8   8       18.65       26.57      3.97 o 
 -10   8   8       53.57       56.87      2.90 o 
  -9   8   8       22.34       20.39      1.87 o 
  -8   8   8       93.53       89.71      3.56 o 
  -7   8   8       93.64       86.17      3.68 o 
  -6   8   8      124.16      105.98      3.62 o 
  -5   8   8       33.56       39.49      2.56 o 
  -4   8   8      157.04      133.38      3.82 o 
  -3   8   8      216.31      222.51      4.76 o 
  -2   8   8      139.46      136.75      3.95 o 
  -1   8   8        3.14        1.41      1.09 o 
   0   8   8      251.95      251.30      5.29 o 
   1   8   8        1.55        5.22      1.16 o 
   2   8   8       14.64       13.10      1.43 o 
   3   8   8        0.00       -0.87      1.17 o 
   4   8   8        3.22        2.41      0.86 o 
   5   8   8        9.21        8.60      1.19 o 
   6   8   8       12.58       11.91      1.49 o 
   7   8   8       19.48       16.01      1.63 o 
   8   8   8       35.17       37.88      2.67 o 
   9   8   8       79.18       81.77      4.79 o 
 -11   9   8        2.06        1.76      1.45 o 
 -10   9   8       12.45       15.48      2.44 o 
  -9   9   8        4.90        2.80      1.13 o 
  -8   9   8       26.06       27.12      2.43 o 
  -7   9   8        1.91        2.94      1.38 o 
  -6   9   8       15.78       15.05      1.88 o 
  -5   9   8        1.09        0.44      0.97 o 
  -4   9   8       31.10       34.92      2.42 o 
  -3   9   8       22.32       16.87      2.84 o 
  -2   9   8       37.73       37.59      2.18 o 
  -1   9   8       18.74       18.50      2.28 o 
   0   9   8        0.91        2.34      1.01 o 
   1   9   8      440.18      447.75      7.60 o 
   2   9   8       93.41      105.06      4.04 o 
   3   9   8        4.86        4.09      1.10 o 
   4   9   8        3.84        6.02      1.30 o 
   5   9   8       18.44       20.55      1.90 o 
   6   9   8       12.35       14.81      1.54 o 
   7   9   8       34.63       41.29      2.45 o 
   8   9   8      400.80      444.04      6.95 o 
 -11  10   8       11.82        9.54      4.30 o 
 -10  10   8       48.09       40.35      4.26 o 
  -9  10   8       54.60       57.64      3.57 o 
  -8  10   8       10.97        6.70      1.71 o 
  -7  10   8        4.68        6.43      1.58 o 
  -6  10   8       43.98       43.49      2.94 o 
  -5  10   8      156.52      150.83      4.87 o 
  -4  10   8       23.89       22.71      2.10 o 
  -3  10   8        4.62        4.69      1.22 o 
  -2  10   8      389.73      366.22      8.28 o 
  -1  10   8      215.78      216.52      6.31 o 
   0  10   8       12.80       16.33      2.27 o 
   1  10   8        0.00        0.27      1.00 o 
   2  10   8        0.47        0.57      0.92 o 
   3  10   8       14.03       10.30      1.64 o 
   4  10   8        1.41        2.28      1.06 o 
   5  10   8       39.19       37.64      2.50 o 
   6  10   8        0.04        0.42      1.03 o 
   7  10   8        7.97       10.79      1.66 o 
 -10  11   8        7.20        8.06      2.07 o 
  -9  11   8        0.28        1.78      1.63 o 
  -8  11   8        2.45        1.52      1.61 o 
  -7  11   8        5.19        2.96      1.43 o 
  -6  11   8       15.65       11.31      1.78 o 
  -5  11   8       39.85       34.23      2.70 o 
  -4  11   8       27.20       23.73      2.27 o 
  -3  11   8       16.67       13.95      2.41 o 
  -2  11   8       77.81       74.31      4.15 o 
  -1  11   8      113.66      116.82      4.84 o 
   0  11   8       50.15       45.79      3.66 o 
   1  11   8       41.13       42.39      3.05 o 
   2  11   8       72.52       75.60      4.09 o 
   3  11   8       83.00       88.74      3.77 o 
   4  11   8       49.27       46.87      3.27 o 
   5  11   8       10.47       11.63      1.59 o 
   6  11   8      237.82      258.27      5.46 o 
   7  11   8       75.67       80.63      6.61 o 
  -9  12   8        0.11        1.01      1.64 o 
  -8  12   8       57.29       57.05      6.12 o 
  -7  12   8        0.72        3.24      1.97 o 
  -6  12   8       21.02       21.13      2.80 o 
  -5  12   8       95.71       98.73      3.93 o 
  -4  12   8        2.83        1.84      1.23 o 
  -3  12   8        0.05       -0.72      1.46 o 
  -2  12   8        7.35        3.00      1.73 o 
  -1  12   8        2.69        1.25      1.47 o 
   0  12   8       10.26        9.04      2.16 o 
   1  12   8      184.18      196.93      5.63 o 
   2  12   8        4.86        1.89      1.35 o 
   3  12   8        1.90        1.49      1.27 o 
   4  12   8        6.44        5.66      1.69 o 
   5  12   8       17.39       14.82      2.81 o 
  -7  13   8        0.00        1.47      1.45 o 
  -6  13   8       89.40       90.48      4.16 o 
  -5  13   8        4.62        3.34      2.08 o 
  -4  13   8        0.07       -0.01      1.92 o 
  -3  13   8       72.89       76.16      8.16 o 
  -2  13   8      288.72      308.60      9.67 o 
  -1  13   8        3.33        2.35      1.88 o 
   0  13   8        7.51        8.50      2.18 o 
   1  13   8        0.37        1.18      1.68 o 
   2  13   8       10.19       10.93      2.02 o 
   3  13   8        4.95        1.74      1.99 o 
   4  13   8       80.81       86.22      5.17 o 
  -5  14   8        5.81        3.97      2.16 o 
  -4  14   8       16.04       14.53      2.79 o 
  -3  14   8       71.46       75.97      7.93 o 
  -2  14   8        5.64        1.81      1.84 o 
  -1  14   8       28.31       23.25      3.19 o 
   0  14   8      131.50      122.44      5.65 o 
   1  14   8        5.47        0.92      1.87 o 
   2  14   8        0.24       -0.77      1.71 o 
 -14   1   9       12.23       10.87      2.84 o 
 -13   1   9       10.75        9.18      2.60 o 
 -12   1   9        4.32        3.24      2.13 o 
 -11   1   9       34.63       36.37      3.66 o 
 -10   1   9       57.06       62.76      3.79 o 
  -9   1   9       88.15       91.33      3.59 o 
  -8   1   9       71.91       66.33      3.13 o 
  -7   1   9      152.58      153.24      3.61 o 
  -6   1   9       14.56       13.23      1.45 o 
  -5   1   9        5.90        7.99      1.23 o 
  -4   1   9      189.42      193.96      3.04 o 
  -3   1   9       10.05        6.51      1.07 o 
  -2   1   9       16.12       24.19      1.23 o 
  -1   1   9       39.61       43.86      1.33 o 
   0   1   9       53.57       56.41      1.21 o 
   1   1   9        5.53        3.86      0.49 o 
   2   1   9       58.95       52.84      1.39 o 
   3   1   9        0.00       -0.21      0.39 o 
   4   1   9      505.41      512.66      6.71 o 
   5   1   9      475.84      483.95      6.79 o 
   6   1   9      252.88      256.66      5.64 o 
   7   1   9      366.88      375.37      7.22 o 
   8   1   9        8.65        5.70      1.61 o 
   9   1   9       15.02       14.34      2.55 o 
  10   1   9        6.82        5.13      1.79 o 
 -13   2   9       21.44       20.60      3.26 o 
 -12   2   9        0.08       -0.72      1.68 o 
 -11   2   9        5.44        5.65      1.66 o 
 -10   2   9        2.14        0.65      1.30 o 
  -9   2   9      229.04      219.07      5.57 o 
  -8   2   9       98.47       81.73      2.89 o 
  -7   2   9      829.92      792.24      8.28 o 
  -6   2   9      380.62      343.99      4.95 o 
  -5   2   9     2163.02     2091.22     17.67 o 
  -4   2   9      503.24      461.00      5.61 o 
  -3   2   9      719.99      727.11      5.57 o 
  -2   2   9        0.15        0.16      0.38 o 
  -1   2   9       40.80       50.41      1.80 o 
   0   2   9       54.21       50.87      1.01 o 
   1   2   9      377.78      382.41      3.29 o 
   2   2   9      232.26      234.74      3.19 o 
   3   2   9     1102.97     1134.89      8.68 o 
   4   2   9       17.79       17.30      1.34 o 
   5   2   9       73.24       71.94      2.33 o 
   6   2   9      158.69      163.61      3.61 o 
   7   2   9        3.89        1.65      1.27 o 
   8   2   9       23.31       22.10      2.10 o 
   9   2   9      112.54      117.28      3.99 o 
  10   2   9       11.36       10.48      1.91 o 
 -13   3   9       18.62       20.69      4.23 o 
 -12   3   9       44.18       49.68      5.82 o 
 -11   3   9        2.67        1.79      3.71 o 
 -10   3   9      154.23      133.45      4.60 o 
  -9   3   9        0.65        1.41      1.01 o 
  -8   3   9        8.68        7.66      1.18 o 
  -7   3   9      273.14      268.53      4.58 o 
  -6   3   9        2.02        1.99      0.88 o 
  -5   3   9      280.36      260.79      4.78 o 
  -4   3   9       40.30       47.01      2.11 o 
  -3   3   9       13.66       16.12      1.43 o 
  -2   3   9      379.83      331.89      3.69 o 
  -1   3   9       17.40       13.92      0.82 o 
   0   3   9        0.01        0.65      0.35 o 
   1   3   9      172.59      162.46      2.57 o 
   2   3   9      947.61      895.88      7.72 o 
   3   3   9      492.58      482.41      6.64 o 
   4   3   9      173.55      174.72      3.08 o 
   5   3   9       93.55       95.42      2.69 o 
   6   3   9       21.52       20.71      1.63 o 
   7   3   9       31.90       27.48      2.18 o 
   8   3   9       13.57       11.56      1.90 o 
   9   3   9      141.53      132.60      4.29 o 
  10   3   9       34.32       32.06      2.76 o 
 -13   4   9      309.21      358.83     16.67 o 
 -12   4   9        1.46        4.81      1.93 o 
 -11   4   9        0.52        0.42      1.54 o 
 -10   4   9       87.94       70.56      3.11 o 
  -9   4   9      124.81      120.54      3.74 o 
  -8   4   9       23.93       30.50      2.04 o 
  -7   4   9       46.76       34.90      2.07 o 
  -6   4   9      158.66      138.68      3.71 o 
  -5   4   9      107.74       79.46      3.21 o 
  -4   4   9        3.15        9.21      1.24 o 
  -3   4   9      803.61      774.58      8.77 o 
  -2   4   9      846.72      818.59      7.65 o 
  -1   4   9      151.71      146.33      2.37 o 
   0   4   9      195.73      187.62      2.73 o 
   1   4   9     1240.49     1209.29     10.24 o 
   2   4   9       13.21       17.74      1.34 o 
   3   4   9      361.56      353.90      4.66 o 
   4   4   9       85.95       83.29      2.39 o 
   5   4   9       49.54       48.93      2.04 o 
   6   4   9       33.98       35.07      2.07 o 
   7   4   9        6.56        3.80      1.06 o 
   8   4   9       17.84       17.66      1.90 o 
   9   4   9        0.12        0.75      1.23 o 
  10   4   9        3.10        1.06      1.43 o 
 -13   5   9        0.04        4.10      3.78 o 
 -12   5   9      336.12      341.18     11.74 o 
 -11   5   9       14.71       14.11      1.92 o 
 -10   5   9       21.87       21.23      2.10 o 
  -9   5   9       88.63       80.93      2.90 o 
  -8   5   9      207.15      174.68      3.98 o 
  -7   5   9      127.77      115.99      3.62 o 
  -6   5   9        9.12        7.39      1.29 o 
  -5   5   9       50.01       45.61      2.57 o 
  -4   5   9      141.77      109.57      3.23 o 
  -3   5   9      253.31      240.22      4.63 o 
  -2   5   9       12.47       10.40      1.26 o 
  -1   5   9       25.18       24.89      1.73 o 
   0   5   9     1303.89     1239.77     11.60 o 
   1   5   9        2.43        1.62      0.68 o 
   2   5   9      313.29      290.57      4.53 o 
   3   5   9       78.59       71.45      2.17 o 
   4   5   9       18.29       20.69      1.49 o 
   5   5   9       24.18       21.47      1.59 o 
   6   5   9        0.27       -0.47      0.73 o 
   7   5   9       47.56       45.78      2.73 o 
   8   5   9       13.80       16.08      1.98 o 
   9   5   9       22.68       21.00      2.25 o 
 -12   6   9       32.28       36.01      3.38 o 
 -11   6   9       55.85       69.46      4.16 o 
 -10   6   9       11.01        9.24      1.60 o 
  -9   6   9       60.55       62.83      2.82 o 
  -8   6   9      211.56      199.94      4.36 o 
  -7   6   9       12.82       13.43      1.67 o 
  -6   6   9      438.43      351.32      6.26 o 
  -5   6   9        1.81        3.34      1.13 o 
  -4   6   9      112.00       99.24      3.14 o 
  -3   6   9        2.31        1.76      0.90 o 
  -2   6   9       92.61       90.11      3.51 o 
  -1   6   9      147.90      144.61      3.45 o 
   0   6   9      135.70      142.24      5.02 o 
   1   6   9        0.68        0.49      0.71 o 
   2   6   9      104.66      107.39      2.91 o 
   3   6   9        8.02       10.53      1.24 o 
   4   6   9        0.16        0.51      0.70 o 
   5   6   9        4.50        3.59      0.95 o 
   6   6   9       68.26       69.94      2.55 o 
   7   6   9        5.60        4.45      1.27 o 
   8   6   9       54.91       56.70      3.16 o 
   9   6   9        3.77        6.85      1.68 o 
 -12   7   9      319.70      343.85      8.75 o 
 -11   7   9       33.04       31.99      4.09 o 
 -10   7   9      129.36      144.53      4.06 o 
  -9   7   9        7.08        6.10      1.71 o 
  -8   7   9        0.34       -0.97      0.97 o 
  -7   7   9       11.57        9.68      2.32 o 
  -6   7   9       69.28       61.55      2.86 o 
  -5   7   9      100.43       79.71      3.71 o 
  -4   7   9        3.87        1.86      0.93 o 
  -3   7   9       12.62       13.58      1.55 o 
  -2   7   9       68.95       73.87      3.31 o 
  -1   7   9      171.18      171.49      5.13 o 
   0   7   9      334.09      325.22      6.65 o 
   1   7   9        1.81        2.08      0.90 o 
   2   7   9       10.04        8.12      1.27 o 
   3   7   9      195.26      202.25      4.17 o 
   4   7   9       52.45       59.30      2.32 o 
   5   7   9       27.57       27.14      2.06 o 
   6   7   9        5.72        4.65      1.08 o 
   7   7   9       27.01       25.41      3.47 o 
   8   7   9        3.44        4.37      1.76 o 
   9   7   9       16.68       16.43      2.49 o 
 -12   8   9       55.48       60.76      8.11 o 
 -11   8   9        6.15        8.34      2.11 o 
 -10   8   9       78.16       75.95      3.23 o 
  -9   8   9       26.78       26.84      2.16 o 
  -8   8   9      113.53      108.31      3.98 o 
  -7   8   9        7.94        9.16      1.60 o 
  -6   8   9        5.34        3.98      1.28 o 
  -5   8   9        4.62        3.48      1.13 o 
  -4   8   9      219.95      198.88      4.75 o 
  -3   8   9       75.85       71.91      2.84 o 
  -2   8   9        1.88        1.84      1.20 o 
  -1   8   9        0.42        0.28      1.02 o 
   0   8   9       99.20       90.57      3.32 o 
   1   8   9       61.64       61.50      2.86 o 
   2   8   9        0.18        1.23      0.94 o 
   3   8   9        0.27       -0.82      0.86 o 
   4   8   9        4.43        3.87      1.33 o 
   5   8   9        9.62       10.74      1.29 o 
   6   8   9       29.12       28.14      2.02 o 
   7   8   9       23.57       22.14      2.76 o 
   8   8   9      109.36      114.83      4.77 o 
 -11   9   9       30.16       35.38      3.50 o 
 -10   9   9      124.84      134.95      4.05 o 
  -9   9   9      114.94      112.03      4.23 o 
  -8   9   9        0.61        2.92      1.27 o 
  -7   9   9        8.15        6.83      1.43 o 
  -6   9   9        3.39        4.48      1.20 o 
  -5   9   9        0.07        0.65      1.01 o 
  -4   9   9      237.60      228.95      5.25 o 
  -3   9   9      129.32      114.66      3.62 o 
  -2   9   9      112.48       98.87      4.39 o 
  -1   9   9       54.03       53.42      3.74 o 
   0   9   9       70.77       72.59      3.16 o 
   1   9   9       87.57      101.50      4.81 o 
   2   9   9      321.17      345.74      6.88 o 
   3   9   9       75.07       83.97      3.48 o 
   4   9   9        7.64        7.82      2.05 o 
   5   9   9        3.70        2.83      1.08 o 
   6   9   9       31.46       28.96      3.39 o 
   7   9   9       45.39       50.25      2.75 o 
 -10  10   9        8.31        9.40      2.12 o 
  -9  10   9       25.00       27.96      2.71 o 
  -8  10   9       18.50       17.49      2.19 o 
  -7  10   9        0.24        1.73      1.34 o 
  -6  10   9       97.51       99.02      3.85 o 
  -5  10   9        7.36        4.98      1.34 o 
  -4  10   9       40.41       37.16      2.64 o 
  -3  10   9       78.96       81.72      4.20 o 
  -2  10   9       32.98       29.72      3.03 o 
  -1  10   9        0.00        0.32      1.29 o 
   0  10   9       10.36        9.67      1.99 o 
   1  10   9       60.31       57.80      3.27 o 
   2  10   9       39.46       34.23      2.73 o 
   3  10   9      123.61      141.13      4.61 o 
   4  10   9        0.00        1.90      1.00 o 
   5  10   9       12.38       10.61      1.71 o 
   6  10   9       54.75       51.83      3.00 o 
   7  10   9       26.98       29.77      2.81 o 
  -9  11   9        0.93        0.86      1.44 o 
  -8  11   9       47.84       55.03      3.65 o 
  -7  11   9       15.99       17.61      2.47 o 
  -6  11   9        0.25        0.15      1.09 o 
  -5  11   9        2.65        2.51      1.93 o 
  -4  11   9       37.29       40.08      3.30 o 
  -3  11   9        0.27        0.89      1.53 o 
  -2  11   9       62.67       63.68      4.64 o 
  -1  11   9      334.14      350.78      8.63 o 
   0  11   9      300.29      321.71      8.22 o 
   1  11   9       21.19       25.40      2.49 o 
   2  11   9        1.43        0.76      1.23 o 
   3  11   9       93.82       95.40      3.98 o 
   4  11   9       10.03        8.86      2.50 o 
   5  11   9       18.15       18.95      1.96 o 
   6  11   9       45.42       41.25      2.81 o 
  -8  12   9       18.20       15.82      2.23 o 
  -7  12   9       69.36       71.41      3.86 o 
  -6  12   9       12.92       12.40      2.01 o 
  -5  12   9       45.11       47.97      5.36 o 
  -4  12   9       26.11       29.98      3.45 o 
  -3  12   9       31.14       32.84      3.53 o 
  -2  12   9       13.93       12.75      2.50 o 
  -1  12   9        5.42        7.43      2.05 o 
   0  12   9       82.71       73.35      4.85 o 
   1  12   9        8.49        5.74      1.96 o 
   2  12   9        1.77        1.05      1.31 o 
   3  12   9       16.63       17.28      2.35 o 
   4  12   9       14.80        7.03      2.68 o 
   5  12   9        6.87        3.69      2.09 o 
  -7  13   9       24.91       20.56      6.20 o 
  -6  13   9        1.27        3.59      1.74 o 
  -5  13   9       11.20       11.06      2.61 o 
  -4  13   9        0.37        1.36      1.67 o 
  -3  13   9       61.96       52.25      4.37 o 
  -2  13   9       11.07        7.99      2.40 o 
  -1  13   9      138.72      134.73      9.42 o 
   0  13   9       11.37        9.89      2.40 o 
   1  13   9        1.39        1.34      1.81 o 
   2  13   9        7.81        5.76      1.77 o 
   3  13   9       23.15       26.99      2.81 o 
  -4  14   9       22.66       23.19      3.50 o 
  -3  14   9        0.67       -0.33      1.91 o 
  -2  14   9        5.71        2.58      2.21 o 
  -1  14   9        0.81       -0.27      1.78 o 
   0  14   9        0.22       -1.64      1.77 o 
   1  14   9        6.17       -2.31      4.36 o 
 -13   0  10       41.54       47.23      6.40 o 
 -12   0  10      138.08      148.39      8.91 o 
 -11   0  10        8.99       14.62      3.80 o 
 -10   0  10      167.28      162.15      8.70 o 
  -9   0  10       45.87       38.76      5.04 o 
  -8   0  10       38.82       40.44      4.89 o 
  -7   0  10     1102.94     1049.64     17.08 o 
  -6   0  10     2109.89     1975.47     32.74 o 
  -5   0  10     1861.08     1789.85     15.33 o 
  -4   0  10      422.87      392.36      7.71 o 
  -3   0  10       49.37       47.76      1.96 o 
  -2   0  10       80.90       53.51      2.85 o 
  -1   0  10       49.74       36.56      1.88 o 
   0   0  10        7.27        6.33      1.80 o 
   1   0  10       41.72       49.98      1.47 o 
   2   0  10       75.14       73.24      2.26 o 
   3   0  10       11.26       11.21      1.65 o 
   4   0  10      470.01      452.30      9.64 o 
   5   0  10     1253.53     1297.80     20.92 o 
   6   0  10      117.31      116.20      5.61 o 
   7   0  10      224.34      212.26     15.63 o 
   8   0  10        0.06       -1.16      1.68 o 
   9   0  10        4.80       -1.22      2.05 o 
 -13   1  10       10.03        8.30      2.58 o 
 -12   1  10       12.05       10.58      2.65 o 
 -11   1  10       21.45       26.35      3.34 o 
 -10   1  10        1.69        3.93      1.81 o 
  -9   1  10       58.46       58.49      6.71 o 
  -8   1  10       65.52       71.61      6.72 o 
  -7   1  10      236.22      228.87      5.35 o 
  -6   1  10       20.50       22.01      1.59 o 
  -5   1  10      197.60      191.25      3.20 o 
  -4   1  10      383.76      370.66      4.04 o 
  -3   1  10       27.80       33.94      1.59 o 
  -2   1  10       11.83        8.64      0.75 o 
  -1   1  10        2.91        4.42      0.63 o 
   0   1  10       13.77       10.17      0.87 o 
   1   1  10       67.85       62.50      1.40 o 
   2   1  10        4.61        4.83      0.62 o 
   3   1  10       42.42       39.14      1.84 o 
   4   1  10     1335.05     1346.78     11.26 o 
   5   1  10        1.03        0.07      0.81 o 
   6   1  10      118.19      118.53      6.18 o 
   7   1  10        3.21        0.52      1.30 o 
   8   1  10        0.82        2.16      1.47 o 
   9   1  10        7.36        4.46      1.53 o 
 -13   2  10       21.48       22.09      3.44 o 
 -12   2  10       60.64       56.20      4.64 o 
 -11   2  10       46.68       53.53      5.03 o 
 -10   2  10        2.18        5.55      1.96 o 
  -9   2  10        2.96        1.89      2.01 o 
  -8   2  10      366.60      358.42     12.19 o 
  -7   2  10       48.55       50.04      2.17 o 
  -6   2  10        1.93        1.64      0.82 o 
  -5   2  10      544.37      540.93      7.22 o 
  -4   2  10      701.42      637.30     11.46 o 
  -3   2  10      735.37      649.33      6.77 o 
  -2   2  10        0.60        0.50      0.42 o 
  -1   2  10        1.49        1.64      0.65 o 
   0   2  10        0.97        0.53      0.45 o 
   1   2  10       61.45       61.12      1.34 o 
   2   2  10      351.92      344.13      4.33 o 
   3   2  10      299.62      285.76      3.88 o 
   4   2  10       56.02       54.37      2.07 o 
   5   2  10        5.56        3.75      0.93 o 
   6   2  10       22.56       25.67      1.97 o 
   7   2  10      107.11      100.85      3.47 o 
   8   2  10       37.76       39.59      2.77 o 
   9   2  10       16.23       13.56      1.98 o 
 -13   3  10        1.51       -1.23      4.33 o 
 -12   3  10       10.39        8.65      1.97 o 
 -11   3  10        4.15        6.57      1.85 o 
 -10   3  10        1.63        3.56      1.51 o 
  -9   3  10        1.55        0.89      1.00 o 
  -8   3  10       77.39       72.73      2.65 o 
  -7   3  10       22.21       22.78      1.75 o 
  -6   3  10      106.02      108.14      4.11 o 
  -5   3  10      580.52      588.42      7.78 o 
  -4   3  10      126.35      126.20      4.86 o 
  -3   3  10       48.80       35.19      2.06 o 
  -2   3  10      143.66      166.87      3.69 o 
  -1   3  10       34.23       27.84      1.52 o 
   0   3  10       32.34       33.65      1.08 o 
   1   3  10        6.32        9.14      0.95 o 
   2   3  10      809.96      779.24      7.26 o 
   3   3  10      114.17      109.09      2.57 o 
   4   3  10      292.37      295.71      4.63 o 
   5   3  10       35.99       36.29      2.06 o 
   6   3  10       15.61       12.41      1.42 o 
   7   3  10        2.88        1.57      1.29 o 
   8   3  10       65.25       58.46      3.30 o 
   9   3  10       51.05       47.78      3.19 o 
 -13   4  10       21.36       23.95      3.12 o 
 -12   4  10        8.46       11.04      3.78 o 
 -11   4  10       25.63       26.81      2.81 o 
 -10   4  10       26.83       25.51      2.30 o 
  -9   4  10       41.74       42.97      2.76 o 
  -8   4  10       32.92       26.40      1.95 o 
  -7   4  10      131.12      123.76      4.38 o 
  -6   4  10      134.83      128.91      3.72 o 
  -5   4  10       59.43       57.68      3.43 o 
  -4   4  10      672.29      559.41      7.57 o 
  -3   4  10      916.19      924.98     10.15 o 
  -2   4  10        4.23        6.95      1.31 o 
  -1   4  10      240.21      236.40      3.59 o 
   0   4  10      298.57      287.00      4.12 o 
   1   4  10      322.22      319.60      4.59 o 
   2   4  10        4.82        3.78      0.75 o 
   3   4  10      138.34      140.31      3.25 o 
   4   4  10      191.25      186.82      3.59 o 
   5   4  10        3.87        3.49      0.93 o 
   6   4  10       11.10        8.78      1.27 o 
   7   4  10        5.58        5.75      1.24 o 
   8   4  10       55.26       58.69      3.30 o 
   9   4  10        0.59       -1.03      1.27 o 
 -13   5  10      324.08      389.97     16.10 o 
 -12   5  10      116.39      133.42      5.40 o 
 -11   5  10        1.86        1.94      1.68 o 
 -10   5  10       33.41       30.88      2.55 o 
  -9   5  10        9.14        6.04      1.23 o 
  -8   5  10       47.34       44.14      2.47 o 
  -7   5  10        7.89        7.95      1.42 o 
  -6   5  10       15.88       16.30      1.81 o 
  -5   5  10        0.06        0.46      0.90 o 
  -4   5  10       18.79       14.34      1.92 o 
  -3   5  10       39.19       30.75      2.11 o 
  -2   5  10      166.52      170.52      4.44 o 
  -1   5  10       28.10       32.02      2.59 o 
   0   5  10       37.98       34.43      4.00 o 
   1   5  10       39.01       38.35      1.86 o 
   2   5  10      144.13      145.34      3.27 o 
   3   5  10       14.75       13.53      1.24 o 
   4   5  10       25.62       26.09      2.14 o 
   5   5  10       86.38       86.88      2.95 o 
   6   5  10       35.61       40.54      2.49 o 
   7   5  10       15.45       17.55      1.75 o 
   8   5  10       15.27       12.69      1.86 o 
   9   5  10        1.98        1.45      1.45 o 
 -12   6  10        1.46        4.43      2.87 o 
 -11   6  10      492.12      516.98      8.83 o 
 -10   6  10       13.13       11.65      1.84 o 
  -9   6  10       11.19       10.85      2.00 o 
  -8   6  10       38.95       43.85      2.51 o 
  -7   6  10        0.20       -0.07      0.96 o 
  -6   6  10      161.54      142.89      5.29 o 
  -5   6  10       34.14       35.87      2.78 o 
  -4   6  10       51.68       44.23      2.46 o 
  -3   6  10       62.87       57.63      2.63 o 
  -2   6  10      150.98      141.46      7.38 o 
  -1   6  10      824.24      818.53     12.06 o 
   0   6  10      161.89      164.46      4.10 o 
   1   6  10      164.56      171.37      4.81 o 
   2   6  10      236.25      226.50      4.71 o 
   3   6  10        0.77       -0.07      0.64 o 
   4   6  10       29.83       22.89      1.63 o 
   5   6  10       31.73       28.29      1.91 o 
   6   6  10       52.72       51.20      2.83 o 
   7   6  10       45.58       44.65      2.79 o 
   8   6  10       34.06       29.49      2.46 o 
 -12   7  10      119.65      131.66      5.54 o 
 -11   7  10       68.36       74.80      3.93 o 
 -10   7  10      258.96      277.48      5.84 o 
  -9   7  10        0.04        0.75      0.98 o 
  -8   7  10        0.14        0.33      1.10 o 
  -7   7  10       89.96       72.44      3.39 o 
  -6   7  10      119.91      107.98      4.65 o 
  -5   7  10        1.17        1.72      1.07 o 
  -4   7  10        0.22        0.42      0.90 o 
  -3   7  10       79.27       79.18      2.98 o 
  -2   7  10        2.49        2.83      1.23 o 
  -1   7  10       51.43       54.31      3.63 o 
   0   7  10       54.91       55.05      2.84 o 
   1   7  10       33.10       36.48      2.46 o 
   2   7  10      363.83      363.34      7.65 o 
   3   7  10       56.92       61.37      2.85 o 
   4   7  10      151.79      159.15      3.61 o 
   5   7  10      152.55      160.59      3.76 o 
   6   7  10        0.11        1.04      1.02 o 
   7   7  10        5.77        4.39      1.35 o 
   8   7  10       18.37       16.06      2.01 o 
 -11   8  10        0.01        2.93      1.41 o 
 -10   8  10        9.86       10.36      2.39 o 
  -9   8  10      105.00      121.30      5.00 o 
  -8   8  10      206.58      189.15      5.27 o 
  -7   8  10        3.13        4.01      1.43 o 
  -6   8  10      103.18       92.92      3.61 o 
  -5   8  10       61.97       52.05      2.93 o 
  -4   8  10      144.02      136.93      4.07 o 
  -3   8  10        0.12        1.11      0.98 o 
  -2   8  10       48.60       45.93      3.46 o 
  -1   8  10       45.16       44.48      4.38 o 
   0   8  10       24.73       29.44      2.83 o 
   1   8  10       71.75       71.57      3.10 o 
   2   8  10       71.69       65.04      3.20 o 
   3   8  10       24.95       26.62      2.68 o 
   4   8  10       27.31       29.32      2.18 o 
   5   8  10       35.26       40.51      2.56 o 
   6   8  10       10.85        8.01      1.29 o 
   7   8  10        4.82        6.28      1.57 o 
 -10   9  10      119.73      129.41      5.78 o 
  -9   9  10       11.93       11.94      2.05 o 
  -8   9  10       20.06       25.57      2.91 o 
  -7   9  10        0.11        1.21      1.18 o 
  -6   9  10        5.88        6.86      1.89 o 
  -5   9  10        3.58        2.87      1.19 o 
  -4   9  10      155.86      144.69      5.97 o 
  -3   9  10       86.11       86.28      4.29 o 
  -2   9  10        5.91        6.51      3.13 o 
  -1   9  10        0.79        0.85      1.22 o 
   0   9  10       66.52       66.87      4.05 o 
   1   9  10       64.98       70.70      3.35 o 
   2   9  10        8.45        7.82      1.54 o 
   3   9  10      115.58      133.73      5.95 o 
   4   9  10       12.41       11.29      1.71 o 
   5   9  10       24.99       27.02      2.42 o 
   6   9  10       25.84       28.67      2.32 o 
   7   9  10       20.69       19.20      2.34 o 
 -10  10  10       85.51       84.35      5.01 o 
  -9  10  10        4.41        5.88      1.81 o 
  -8  10  10        0.71        2.59      1.45 o 
  -7  10  10      128.57      127.91      4.48 o 
  -6  10  10        3.95        5.06      2.54 o 
  -5  10  10        0.29        0.37      1.43 o 
  -4  10  10       18.27       16.89      4.32 o 
  -3  10  10       64.46       63.05      4.41 o 
  -2  10  10       66.82       66.80      4.44 o 
  -1  10  10       25.91       24.34      2.83 o 
   0  10  10       17.02       19.59      2.65 o 
   1  10  10        3.96        4.64      1.47 o 
   2  10  10        3.67        4.94      1.45 o 
   3  10  10       14.52       13.29      1.95 o 
   4  10  10       28.73       34.71      2.99 o 
   5  10  10       11.64        9.83      1.55 o 
   6  10  10        4.11        5.11      1.50 o 
  -9  11  10        5.98        8.47      1.84 o 
  -8  11  10       82.49       93.30      4.30 o 
  -7  11  10        8.37        7.83      1.74 o 
  -6  11  10       40.05       41.30      3.06 o 
  -5  11  10       79.67       78.98      3.81 o 
  -4  11  10       36.12       33.25      3.56 o 
  -3  11  10        1.56        0.97      1.61 o 
  -2  11  10       73.78       75.38      4.73 o 
  -1  11  10       20.37       29.74      3.31 o 
   0  11  10       26.64       25.12      3.85 o 
   1  11  10      257.19      266.07      7.70 o 
   2  11  10        0.08        2.08      1.33 o 
   3  11  10        6.46        5.51      1.60 o 
   4  11  10       25.83       20.78      2.63 o 
   5  11  10        9.87       11.89      1.78 o 
  -7  12  10       25.10       24.11      2.73 o 
  -6  12  10        9.97       13.19      2.07 o 
  -5  12  10        0.19       -1.30      1.81 o 
  -4  12  10       52.45       48.50      4.29 o 
  -3  12  10       36.45       32.43      3.56 o 
  -2  12  10       35.48       35.67      4.85 o 
  -1  12  10        2.80        1.84      2.32 o 
   0  12  10       71.01       67.80      4.86 o 
   1  12  10        7.50        6.46      2.17 o 
   2  12  10        2.21        0.26      1.72 o 
   3  12  10       59.33       55.60      3.84 o 
   4  12  10        0.05       -1.57      3.25 o 
  -6  13  10      157.62      145.98     11.64 o 
  -5  13  10       37.84       42.48      4.23 o 
  -4  13  10        0.00       -1.37      1.68 o 
  -3  13  10        0.19       -1.62      1.62 o 
  -2  13  10       40.08       35.89      3.88 o 
  -1  13  10       15.21       14.40      2.75 o 
   0  13  10       89.88       94.34      5.39 o 
   1  13  10       59.72       62.26      6.33 o 
   2  13  10       32.35       42.86      5.29 o 
 -13   1  11       37.92       35.21      4.09 o 
 -12   1  11       53.97       58.52      4.92 o 
 -11   1  11        4.25        5.27      3.28 o 
 -10   1  11        4.99        2.92      1.83 o 
  -9   1  11       15.16       17.79      6.36 o 
  -8   1  11       62.31       57.02      3.08 o 
  -7   1  11      154.06      133.07      4.27 o 
  -6   1  11        0.96        0.54      0.87 o 
  -5   1  11       39.31       42.06      2.03 o 
  -4   1  11      134.45      133.86      2.74 o 
  -3   1  11      163.15      173.27      2.53 o 
  -2   1  11       84.43       75.76      1.80 o 
  -1   1  11      233.05      191.85      4.69 o 
   0   1  11       11.10       11.32      0.92 o 
   1   1  11       38.13       32.96      1.23 o 
   2   1  11       38.40       37.80      1.61 o 
   3   1  11       13.11       14.18      1.16 o 
   4   1  11      390.12      377.05      5.34 o 
   5   1  11      143.82      143.28      3.45 o 
   6   1  11      957.51      967.48     11.09 o 
   7   1  11        1.88        3.48      1.28 o 
   8   1  11       93.38       90.08      3.67 o 
   9   1  11       10.10        5.45      2.57 o 
 -13   2  11        2.81        2.04      2.11 o 
 -12   2  11       13.80       13.32      2.89 o 
 -11   2  11        7.83        7.65      2.42 o 
 -10   2  11      108.99      126.04      6.90 o 
  -9   2  11       14.83       15.82      2.13 o 
  -8   2  11       31.49       33.34      2.80 o 
  -7   2  11       84.16       79.86      2.66 o 
  -6   2  11      214.64      202.30      4.01 o 
  -5   2  11      414.67      403.43      5.62 o 
  -4   2  11      322.16      324.72      5.52 o 
  -3   2  11      478.36      440.50      6.42 o 
  -2   2  11      477.97      409.97      4.65 o 
  -1   2  11       49.96       53.91      1.77 o 
   0   2  11       25.01       19.09      1.28 o 
   1   2  11       98.34       94.77      1.69 o 
   2   2  11      447.34      454.40      6.18 o 
   3   2  11        6.22        6.01      1.02 o 
   4   2  11       40.57       40.82      3.01 o 
   5   2  11        0.52        0.06      0.79 o 
   6   2  11      397.29      396.06      6.66 o 
   7   2  11       56.59       55.19      3.09 o 
   8   2  11       47.67       46.60      4.76 o 
   9   2  11       17.26       15.42      2.48 o 
 -13   3  11       24.74       17.37      3.16 o 
 -12   3  11       26.05       22.03      3.36 o 
 -11   3  11        2.45        1.83      1.54 o 
 -10   3  11        4.07        5.03      1.66 o 
  -9   3  11       38.76       44.95      3.28 o 
  -8   3  11        0.51        1.17      0.94 o 
  -7   3  11       60.94       60.78      2.50 o 
  -6   3  11       58.74       56.62      2.30 o 
  -5   3  11      340.54      317.73      5.69 o 
  -4   3  11       34.39       42.42      2.48 o 
  -3   3  11      248.74      198.51      7.56 o 
  -2   3  11       39.26       40.21      2.17 o 
  -1   3  11       37.67       34.36      1.49 o 
   0   3  11       54.34       50.04      1.68 o 
   1   3  11        6.08        3.24      0.67 o 
   2   3  11       28.97       27.71      1.48 o 
   3   3  11       26.15       24.90      1.54 o 
   4   3  11       23.27       19.65      1.65 o 
   5   3  11       25.32       25.36      1.80 o 
   6   3  11       43.66       43.13      2.44 o 
   7   3  11       32.15       27.05      2.29 o 
   8   3  11      423.17      442.60      7.83 o 
 -12   4  11       16.73       17.40      4.57 o 
 -11   4  11       85.31       86.91      4.37 o 
 -10   4  11       44.68       42.45      5.71 o 
  -9   4  11      137.92      149.33      4.73 o 
  -8   4  11       14.96       17.36      1.75 o 
  -7   4  11        2.16        1.24      0.96 o 
  -6   4  11       12.49        8.21      1.39 o 
  -5   4  11       71.56       52.97      2.66 o 
  -4   4  11       14.40       10.09      1.43 o 
  -3   4  11      625.02      632.93      8.27 o 
  -2   4  11      748.56      724.89      8.84 o 
  -1   4  11      266.01      277.11      6.37 o 
   0   4  11      115.66      103.42      3.00 o 
   1   4  11       44.68       43.93      1.89 o 
   2   4  11        0.85        1.93      0.66 o 
   3   4  11        1.08        0.19      0.63 o 
   4   4  11       64.78       60.71      2.47 o 
   5   4  11        3.37        2.23      0.98 o 
   6   4  11       34.79       40.25      2.37 o 
   7   4  11       30.81       34.77      2.53 o 
   8   4  11       58.84       65.29      3.61 o 
 -12   5  11       29.08       36.49      3.34 o 
 -11   5  11       16.17       18.31      2.73 o 
 -10   5  11       10.87       11.55      1.81 o 
  -9   5  11        3.78        3.83      1.17 o 
  -8   5  11        7.97        4.97      1.19 o 
  -7   5  11       13.71       10.74      1.62 o 
  -6   5  11        2.32        2.81      1.18 o 
  -5   5  11      265.48      228.69      5.06 o 
  -4   5  11        0.24        1.05      0.90 o 
  -3   5  11      415.81      442.12      6.88 o 
  -2   5  11        1.28        0.39      1.23 o 
  -1   5  11       26.86       20.50      2.44 o 
   0   5  11      167.63      175.04      4.11 o 
   1   5  11        6.84        6.09      1.06 o 
   2   5  11       25.05       21.42      1.48 o 
   3   5  11       61.85       66.38      2.26 o 
   4   5  11       92.01       89.22      2.67 o 
   5   5  11       81.19       82.88      3.01 o 
   6   5  11        5.47        4.16      1.21 o 
   7   5  11       31.73       29.10      2.39 o 
   8   5  11        9.73        8.03      1.95 o 
 -12   6  11       21.49       18.03      4.33 o 
 -11   6  11        8.03       10.92      3.08 o 
 -10   6  11        7.06        5.94      1.66 o 
  -9   6  11        8.07        9.24      1.54 o 
  -8   6  11        1.84        2.05      1.05 o 
  -7   6  11      136.64      115.54      3.93 o 
  -6   6  11      185.69      165.68      4.56 o 
  -5   6  11       44.99       45.13      2.83 o 
  -4   6  11        0.70        1.90      1.02 o 
  -3   6  11      114.91      105.62      3.38 o 
  -2   6  11      272.03      263.17      7.26 o 
  -1   6  11      537.19      549.25      9.88 o 
   0   6  11       61.85       66.29      3.54 o 
   1   6  11        5.15        5.38      1.28 o 
   2   6  11       22.41       21.44      1.87 o 
   3   6  11       78.20       85.90      2.83 o 
   4   6  11        5.08        4.88      1.04 o 
   5   6  11       77.86       77.55      2.98 o 
   6   6  11       19.68       24.40      2.12 o 
   7   6  11        0.14        0.91      1.14 o 
   8   6  11        6.10        2.67      3.46 o 
 -11   7  11      399.87      444.67     12.17 o 
 -10   7  11        5.46        4.47      1.37 o 
  -9   7  11        2.18        2.34      1.20 o 
  -8   7  11        9.64        9.47      1.87 o 
  -7   7  11        8.93        9.68      1.69 o 
  -6   7  11      108.00       91.55      3.57 o 
  -5   7  11       46.59       50.96      3.38 o 
  -4   7  11      109.45      107.94      4.10 o 
  -3   7  11       38.95       39.64      2.47 o 
  -2   7  11       10.64       13.54      2.12 o 
  -1   7  11      299.32      313.21      7.57 o 
   0   7  11       11.67       13.09      2.12 o 
   1   7  11       27.87       29.34      2.33 o 
   2   7  11        2.58        1.21      1.18 o 
   3   7  11      215.88      224.27      5.32 o 
   4   7  11        6.59        5.30      1.20 o 
   5   7  11       33.25       43.40      2.72 o 
   6   7  11        0.07       -0.50      0.99 o 
   7   7  11        0.07       -0.45      1.13 o 
 -11   8  11        5.86        6.77      1.71 o 
 -10   8  11       74.42       80.79      3.43 o 
  -9   8  11      369.05      374.03      6.79 o 
  -8   8  11        0.85        0.51      1.27 o 
  -7   8  11        9.45        6.49      1.58 o 
  -6   8  11        1.86       -0.26      1.95 o 
  -5   8  11        0.79        0.86      1.09 o 
  -4   8  11       10.63        9.49      1.56 o 
  -3   8  11       48.40       49.75      3.74 o 
  -2   8  11       48.34       43.17      3.47 o 
  -1   8  11       55.31       54.84      3.96 o 
   0   8  11      108.94      115.91      4.82 o 
   1   8  11      729.41      756.66     10.64 o 
   2   8  11       75.23       83.26      5.20 o 
   3   8  11       31.63       34.10      2.61 o 
   4   8  11        0.01        0.44      1.05 o 
   5   8  11        8.20        5.04      1.30 o 
   6   8  11        1.07        0.55      1.28 o 
 -10   9  11       52.45       64.06      3.46 o 
  -9   9  11      311.44      338.56      6.56 o 
  -8   9  11       71.01       79.26      3.89 o 
  -7   9  11        1.64        1.84      1.66 o 
  -6   9  11       50.28       42.52      3.00 o 
  -5   9  11       23.04       17.21      2.10 o 
  -4   9  11        1.17        1.02      1.41 o 
  -3   9  11       56.46       57.20      4.18 o 
  -2   9  11        5.66        6.01      1.87 o 
  -1   9  11       14.92       11.63      2.25 o 
   0   9  11       16.24       14.67      2.27 o 
   1   9  11      114.59      111.44      6.86 o 
   2   9  11      127.64      137.13      4.57 o 
   3   9  11      266.68      293.27      6.74 o 
   4   9  11       70.71       73.91      4.43 o 
   5   9  11        1.97        1.49      1.49 o 
   6   9  11        5.23        4.69      1.78 o 
  -9  10  11        0.00        0.55      1.33 o 
  -8  10  11        2.50        3.87      1.80 o 
  -7  10  11      191.36      207.09      5.71 o 
  -6  10  11       44.80       52.00      3.67 o 
  -5  10  11       11.60       11.35      2.26 o 
  -4  10  11       25.28       19.51      2.93 o 
  -3  10  11      119.10      110.26      5.15 o 
  -2  10  11        4.70        3.15      1.67 o 
  -1  10  11       56.50       53.20      4.18 o 
   0  10  11       54.72       55.22      4.21 o 
   1  10  11        1.04        0.74      1.33 o 
   2  10  11       15.80       13.66      2.04 o 
   3  10  11       55.66       45.55      3.27 o 
   4  10  11       48.84       47.26      3.00 o 
   5  10  11       14.61       16.24      1.98 o 
  -8  11  11      122.84      128.09      5.56 o 
  -7  11  11        1.00        4.22      1.39 o 
  -6  11  11        4.89        6.00      1.53 o 
  -5  11  11       11.17       11.17      2.54 o 
  -4  11  11       40.38       39.57      4.45 o 
  -3  11  11       22.57       19.58      2.90 o 
  -2  11  11       40.05       31.14      3.47 o 
  -1  11  11        7.09        5.23      2.08 o 
   0  11  11       55.73       58.08      4.49 o 
   1  11  11       32.55       30.23      3.31 o 
   2  11  11       44.74       48.18      3.53 o 
   3  11  11        2.74        3.07      1.52 o 
   4  11  11        1.62        1.76      1.23 o 
  -6  12  11       28.72       24.42      3.44 o 
  -5  12  11      135.25      135.30      7.49 o 
  -4  12  11       14.59        9.86      4.47 o 
  -3  12  11        3.99        3.46      2.05 o 
  -2  12  11       15.71        9.35      2.38 o 
  -1  12  11       32.43       30.80      3.57 o 
   0  12  11       57.81       62.89      4.82 o 
   1  12  11        2.54        5.05      2.04 o 
   2  12  11        4.49        2.10      1.81 o 
  -4  13  11        0.06        1.19      2.06 o 
  -3  13  11        9.18        7.16      2.41 o 
  -2  13  11       22.27       18.30      3.10 o 
  -1  13  11        5.91        1.82      1.96 o 
 -13   0  12       59.54       61.55      7.37 o 
 -12   0  12       54.15       48.54      6.66 o 
 -11   0  12      127.07      132.98      8.70 o 
 -10   0  12      137.80      139.79      8.63 o 
  -9   0  12        6.09        7.60      3.14 o 
  -8   0  12        4.21        4.26      2.46 o 
  -7   0  12       76.44       73.24      5.70 o 
  -6   0  12       23.53       16.28      3.28 o 
  -5   0  12      297.61      304.92      8.93 o 
  -4   0  12      208.02      206.87      5.03 o 
  -3   0  12      237.90      237.34      4.57 o 
  -2   0  12      117.69      103.13      2.59 o 
  -1   0  12      349.63      304.76      5.89 o 
   0   0  12      190.85      155.74      4.20 o 
   1   0  12       61.38       75.83      3.75 o 
   2   0  12       13.72       12.28      1.27 o 
   3   0  12      206.24      204.76      4.35 o 
   4   0  12      664.10      667.60      9.04 o 
   5   0  12       85.64       87.90      5.12 o 
   6   0  12       19.83       20.80      2.47 o 
   7   0  12       46.47       42.21      3.54 o 
   8   0  12       55.18       56.23      6.26 o 
 -12   1  12       93.88      103.35     10.59 o 
 -11   1  12        6.56        5.24      2.29 o 
 -10   1  12       54.55       49.77      4.36 o 
  -9   1  12        0.52        0.43      1.46 o 
  -8   1  12        8.32        5.18      2.46 o 
  -7   1  12       33.49       36.21      2.80 o 
  -6   1  12      128.14      118.36      3.55 o 
  -5   1  12       99.49       98.35      2.89 o 
  -4   1  12       84.68       74.35      2.50 o 
  -3   1  12       23.28       21.99      1.56 o 
  -2   1  12        0.00        1.81      0.57 o 
  -1   1  12      229.98      198.84      3.02 o 
   0   1  12        0.00        0.81      0.56 o 
   1   1  12       72.94       65.29      2.21 o 
   2   1  12      195.55      193.05      2.79 o 
   3   1  12       38.35       33.44      2.34 o 
   4   1  12       47.85       46.13      2.14 o 
   5   1  12        7.08        8.51      1.36 o 
   6   1  12        0.74       -0.12      0.97 o 
   7   1  12      146.64      144.25      4.32 o 
   8   1  12      102.39      112.10      4.88 o 
 -12   2  12       27.03       22.77      4.04 o 
 -11   2  12       72.96       82.48      5.05 o 
 -10   2  12       81.64       82.17      4.82 o 
  -9   2  12        0.82       -1.15      1.15 o 
  -8   2  12       21.94       22.27      3.81 o 
  -7   2  12       50.79       51.25      4.43 o 
  -6   2  12       27.99       29.42      1.97 o 
  -5   2  12       39.42       36.74      2.09 o 
  -4   2  12      158.71      149.72      6.08 o 
  -3   2  12       69.43       44.71      2.40 o 
  -2   2  12        6.79        4.25      0.95 o 
  -1   2  12       43.15       44.88      1.92 o 
   0   2  12       47.62       48.06      1.88 o 
   1   2  12        4.39        4.01      0.61 o 
   2   2  12       22.24       19.66      1.41 o 
   3   2  12       29.72       29.53      1.85 o 
   4   2  12       21.96       20.62      1.59 o 
   5   2  12       13.46       14.63      1.48 o 
   6   2  12      101.35       97.52      3.41 o 
   7   2  12        0.95        0.24      1.21 o 
   8   2  12        0.54       -1.20      1.20 o 
 -12   3  12        5.07       -0.37      2.12 o 
 -11   3  12        1.11        1.42      2.07 o 
 -10   3  12      108.74      128.33      4.93 o 
  -9   3  12        9.63       10.34      3.18 o 
  -8   3  12        5.81        7.10      1.45 o 
  -7   3  12        0.79       -0.72      0.72 o 
  -6   3  12        2.46        0.19      0.77 o 
  -5   3  12       38.96       33.08      2.28 o 
  -4   3  12      341.68      331.23      5.91 o 
  -3   3  12      121.42      102.96      3.25 o 
  -2   3  12        0.96        3.21      0.90 o 
  -1   3  12       51.69       59.59      3.12 o 
   0   3  12       24.58       28.23      2.28 o 
   1   3  12       11.19        9.03      0.93 o 
   2   3  12       76.05       75.60      2.33 o 
   3   3  12       50.49       48.70      2.30 o 
   4   3  12       45.92       46.40      2.36 o 
   5   3  12        4.27        4.50      1.32 o 
   6   3  12      152.59      159.73      3.96 o 
   7   3  12       14.93       18.33      2.03 o 
   8   3  12      102.14      101.30      4.02 o 
 -12   4  12        7.95        8.45      2.70 o 
 -11   4  12       12.73       13.07      2.39 o 
 -10   4  12       14.15       10.32      2.08 o 
  -9   4  12        0.46       -0.55      1.30 o 
  -8   4  12      117.60      141.90      3.83 o 
  -7   4  12       57.25       61.12      2.73 o 
  -6   4  12        0.01        0.17      0.98 o 
  -5   4  12      278.23      224.46      7.82 o 
  -4   4  12      552.81      512.84      7.68 o 
  -3   4  12       13.42       12.42      1.58 o 
  -2   4  12      485.02      473.82      7.09 o 
  -1   4  12      264.70      274.21      6.59 o 
   0   4  12       72.30       72.37      4.21 o 
   1   4  12        5.65        6.11      0.88 o 
   2   4  12       89.92       95.23      2.54 o 
   3   4  12      155.11      156.44      3.69 o 
   4   4  12       62.40       69.63      2.72 o 
   5   4  12        3.43        2.87      1.04 o 
   6   4  12        0.32       -0.53      0.97 o 
   7   4  12        5.61        5.78      1.64 o 
 -12   5  12        0.18        2.29      3.23 o 
 -11   5  12        0.10        0.98      1.59 o 
 -10   5  12      101.46      109.74      4.74 o 
  -9   5  12       15.00       16.75      1.83 o 
  -8   5  12        0.17        0.57      0.97 o 
  -7   5  12       20.21       24.05      2.33 o 
  -6   5  12       10.15        8.44      1.60 o 
  -5   5  12       18.76       20.93      1.98 o 
  -4   5  12      164.57      143.46      4.07 o 
  -3   5  12       49.73       46.95      2.73 o 
  -2   5  12      324.71      336.93      7.58 o 
  -1   5  12       32.55       31.80      3.23 o 
   0   5  12       96.21      101.13      4.16 o 
   1   5  12      118.70      118.82      4.85 o 
   2   5  12        0.33        1.10      0.73 o 
   3   5  12        6.73        6.52      1.04 o 
   4   5  12       26.73       26.30      2.00 o 
   5   5  12      114.89      122.99      3.70 o 
   6   5  12       25.97       26.22      2.52 o 
   7   5  12      107.12      115.98      5.80 o 
 -11   6  12        7.34        7.67      4.08 o 
 -10   6  12       17.06       15.58      2.33 o 
  -9   6  12        0.86        1.44      1.10 o 
  -8   6  12        3.72        2.73      1.08 o 
  -7   6  12      181.74      177.78      4.97 o 
  -6   6  12       80.20       90.59      3.54 o 
  -5   6  12        1.04        1.72      1.93 o 
  -4   6  12        0.18        0.59      1.02 o 
  -3   6  12       36.51       34.40      3.10 o 
  -2   6  12      125.36      113.76      4.61 o 
  -1   6  12      175.76      186.65      5.83 o 
   0   6  12      511.97      528.74     16.64 o 
   1   6  12      137.37      130.61      4.39 o 
   2   6  12       61.61       67.31      2.93 o 
   3   6  12       13.91       13.87      1.56 o 
   4   6  12       29.20       29.28      2.35 o 
   5   6  12       24.48       19.78      1.93 o 
   6   6  12       27.50       26.33      2.32 o 
   7   6  12        1.77       -0.09      1.54 o 
 -11   7  12      216.55      224.74      8.57 o 
 -10   7  12        5.53        5.36      1.48 o 
  -9   7  12        1.44        2.05      1.20 o 
  -8   7  12        2.49        3.18      1.49 o 
  -7   7  12        0.39        0.08      1.24 o 
  -6   7  12        2.45        5.92      1.49 o 
  -5   7  12        0.19       -0.45      1.01 o 
  -4   7  12        7.48        7.68      1.50 o 
  -3   7  12       26.27       21.01      2.65 o 
  -2   7  12       62.82       68.69      3.92 o 
  -1   7  12      189.88      191.37      6.53 o 
   0   7  12        1.67        4.37      1.58 o 
   1   7  12       96.27       92.77      3.52 o 
   2   7  12       51.05       58.48      3.58 o 
   3   7  12       33.19       31.59      2.75 o 
   4   7  12      218.14      232.16      5.68 o 
   5   7  12       97.98      100.43      5.31 o 
   6   7  12        6.94        5.83      1.59 o 
 -10   8  12       51.69       50.07      3.11 o 
  -9   8  12        2.27        4.18      1.34 o 
  -8   8  12       60.20       66.28      4.57 o 
  -7   8  12        1.08        2.28      1.34 o 
  -6   8  12       18.78       16.34      2.24 o 
  -5   8  12        0.03       -0.18      1.41 o 
  -4   8  12        6.34        3.61      2.01 o 
  -3   8  12        4.54        5.15      1.79 o 
  -2   8  12       27.85       27.10      3.00 o 
  -1   8  12       59.47       62.13      4.28 o 
   0   8  12       47.88       40.26      3.56 o 
   1   8  12       22.81       21.45      2.18 o 
   2   8  12       71.98       73.52      3.53 o 
   3   8  12       42.96       35.86      4.55 o 
   4   8  12        2.86        3.64      1.32 o 
   5   8  12       50.68       50.01      3.81 o 
  -9   9  12      373.38      413.83      7.47 o 
  -8   9  12       36.53       39.09      3.15 o 
  -7   9  12        6.53        7.49      1.76 o 
  -6   9  12        2.19        0.29      1.20 o 
  -5   9  12       74.69       79.95      4.84 o 
  -4   9  12      126.71      143.17      5.82 o 
  -3   9  12      103.22       99.37      5.09 o 
  -2   9  12      212.65      227.62      7.55 o 
  -1   9  12       13.16        6.68      1.99 o 
   0   9  12        1.85       -0.29      1.29 o 
   1   9  12      125.74      130.79      5.44 o 
   2   9  12       25.98       21.79      2.36 o 
   3   9  12        9.61        8.46      1.49 o 
   4   9  12        1.23        3.06      1.61 o 
   5   9  12        3.68        0.59      1.38 o 
  -8  10  12      152.45      152.32      5.18 o 
  -7  10  12        0.21        1.42      1.43 o 
  -6  10  12       25.16       27.05      2.60 o 
  -5  10  12       27.56       21.96      3.07 o 
  -4  10  12        0.78       -1.39      1.39 o 
  -3  10  12        3.53        2.67      1.75 o 
  -2  10  12       19.91       22.07      3.73 o 
  -1  10  12       10.90       11.22      2.45 o 
   0  10  12       66.26       65.04      8.52 o 
   1  10  12       32.53       31.07      3.43 o 
   2  10  12      159.82      163.45      5.29 o 
   3  10  12      198.55      200.72      5.16 o 
   4  10  12        2.79        2.18      1.23 o 
  -7  11  12      271.54      302.19      7.27 o 
  -6  11  12       30.44       42.39      4.20 o 
  -5  11  12       62.41       68.72      5.40 o 
  -4  11  12      147.94      150.32      6.31 o 
  -3  11  12       54.41       51.36      4.45 o 
  -2  11  12       20.96       19.37      2.99 o 
  -1  11  12        5.35        5.40      2.09 o 
   0  11  12        9.17       10.09      2.37 o 
   1  11  12        5.80        3.68      1.96 o 
   2  11  12       25.42       33.01      3.70 o 
  -5  12  12       23.84       17.22      3.46 o 
  -4  12  12        3.42        3.82      2.08 o 
  -3  12  12       23.11       19.56      3.21 o 
  -2  12  12       22.58       16.65      2.97 o 
  -1  12  12        3.77        3.85      2.63 o 
   0  12  12       15.24       11.98      2.72 o 
 -12   1  13       38.77       40.71      4.45 o 
 -11   1  13       26.03       22.71      3.41 o 
 -10   1  13       28.01       22.78      4.03 o 
  -9   1  13       47.81       43.60      4.08 o 
  -8   1  13       59.71       65.29      4.47 o 
  -7   1  13       15.62       13.44      4.36 o 
  -6   1  13       37.01       42.12      2.63 o 
  -5   1  13        6.71        6.66      1.28 o 
  -4   1  13        0.10       -0.06      0.67 o 
  -3   1  13       98.01       97.77      2.79 o 
  -2   1  13       42.39       39.81      1.53 o 
  -1   1  13       34.28       30.96      1.50 o 
   0   1  13      197.84      173.08      3.61 o 
   1   1  13       87.25       85.22      3.31 o 
   2   1  13       30.40       28.39      4.39 o 
   3   1  13       84.44       80.49      2.51 o 
   4   1  13      165.62      169.53      3.24 o 
   5   1  13       35.74       33.97      2.02 o 
   6   1  13       18.34       22.47      1.84 o 
   7   1  13        0.12        0.16      1.08 o 
 -12   2  13        0.46        1.89      2.13 o 
 -11   2  13        7.82        8.59      2.52 o 
 -10   2  13        1.35        1.31      1.77 o 
  -9   2  13      130.84      133.31      6.95 o 
  -8   2  13      262.96      261.83      6.52 o 
  -7   2  13       48.78       46.85      2.90 o 
  -6   2  13       24.01       19.27      2.28 o 
  -5   2  13       55.09       56.55      2.46 o 
  -4   2  13       13.41       10.66      1.49 o 
  -3   2  13      730.12      676.85      8.88 o 
  -2   2  13      150.02      153.54      4.32 o 
  -1   2  13       50.00       46.45      3.11 o 
   0   2  13        0.04       -0.35      0.64 o 
   1   2  13      161.25      174.63      4.85 o 
   2   2  13        7.41        7.80      0.99 o 
   3   2  13        1.19        2.31      1.04 o 
   4   2  13        1.20        0.26      0.84 o 
   5   2  13      201.49      199.06      4.57 o 
   6   2  13       70.46       68.76      3.24 o 
   7   2  13        1.78        0.14      1.26 o 
 -12   3  13        0.14       -1.71      1.71 o 
 -11   3  13       12.48       15.01      3.51 o 
 -10   3  13       67.64       76.44      5.20 o 
  -9   3  13       35.57       37.87      3.31 o 
  -8   3  13       44.41       43.51      2.91 o 
  -7   3  13       12.32       12.65      1.75 o 
  -6   3  13        0.11       -0.01      0.77 o 
  -5   3  13      166.65      151.30      4.18 o 
  -4   3  13       49.88       56.52      2.78 o 
  -3   3  13       66.53       61.02      2.73 o 
  -2   3  13       75.30       61.67      2.64 o 
  -1   3  13        3.36        4.03      1.21 o 
   0   3  13       25.90       28.88      2.48 o 
   1   3  13        9.72        9.78      1.41 o 
   2   3  13       41.20       44.84      2.44 o 
   3   3  13        2.05        2.32      0.96 o 
   4   3  13        2.20        2.06      0.94 o 
   5   3  13        2.40        2.81      1.13 o 
   6   3  13       13.32        9.70      1.57 o 
   7   3  13      157.65      149.33      5.53 o 
 -11   4  13        0.03        1.88      2.27 o 
 -10   4  13      210.97      218.42      6.56 o 
  -9   4  13      190.73      208.19      6.19 o 
  -8   4  13       25.07       26.55      2.52 o 
  -7   4  13      101.92       98.94      3.29 o 
  -6   4  13        0.08        2.33      1.17 o 
  -5   4  13       40.89       33.63      2.48 o 
  -4   4  13       26.80       26.58      2.19 o 
  -3   4  13       45.97       45.77      2.62 o 
  -2   4  13       15.31       17.62      2.20 o 
  -1   4  13        3.92        4.91      1.31 o 
   0   4  13       53.11       51.74      7.99 o 
   1   4  13       57.54       61.67      3.78 o 
   2   4  13       43.17       46.74      2.62 o 
   3   4  13        3.19        1.24      0.91 o 
   4   4  13       23.86       24.38      2.00 o 
   5   4  13       68.28       74.01      3.08 o 
   6   4  13       43.23       43.60      2.79 o 
 -11   5  13       22.88       21.44      2.85 o 
 -10   5  13        8.71        8.28      2.14 o 
  -9   5  13       43.97       46.89      3.25 o 
  -8   5  13       48.36       51.66      2.93 o 
  -7   5  13       24.00       17.78      1.92 o 
  -6   5  13        0.54        0.61      1.15 o 
  -5   5  13        9.02        6.59      1.48 o 
  -4   5  13       66.19       73.38      3.20 o 
  -3   5  13        0.55       -0.23      1.07 o 
  -2   5  13      116.78      120.09      4.73 o 
  -1   5  13       11.13       11.33      2.05 o 
   0   5  13       56.35       60.01      3.99 o 
   1   5  13       34.28       36.10      2.20 o 
   2   5  13       19.27       22.59      3.10 o 
   3   5  13       23.80       23.57      3.22 o 
   4   5  13       55.22       56.05      2.81 o 
   5   5  13       10.14        5.94      1.36 o 
   6   5  13      192.85      201.86      5.04 o 
 -11   6  13       24.77       20.38      2.82 o 
 -10   6  13        0.00        0.04      1.48 o 
  -9   6  13        9.79        7.93      1.55 o 
  -8   6  13       14.20       12.20      1.71 o 
  -7   6  13       78.39       87.89      3.72 o 
  -6   6  13        0.64        0.20      1.21 o 
  -5   6  13       33.13       36.73      2.74 o 
  -4   6  13        0.96       -0.01      1.01 o 
  -3   6  13        7.72        7.42      1.80 o 
  -2   6  13      109.04      101.76      4.50 o 
  -1   6  13      127.12      129.61      5.10 o 
   0   6  13      316.88      318.79      7.92 o 
   1   6  13      142.54      154.25      5.56 o 
   2   6  13       13.90       13.27      2.25 o 
   3   6  13       23.28       23.35      2.13 o 
   4   6  13      160.78      165.19      4.70 o 
   5   6  13       21.72       23.78      2.37 o 
   6   6  13       10.69        7.90      2.34 o 
 -10   7  13       38.05       39.91      2.84 o 
  -9   7  13        5.15        3.82      1.37 o 
  -8   7  13       10.13        7.43      1.50 o 
  -7   7  13        5.79        7.52      1.70 o 
  -6   7  13       14.85       18.37      3.08 o 
  -5   7  13        7.52        4.59      2.12 o 
  -4   7  13       17.30       19.34      2.63 o 
  -3   7  13        1.44        2.53      2.29 o 
  -2   7  13      216.84      227.36      6.88 o 
  -1   7  13       69.31       86.67      4.43 o 
   0   7  13      371.14      387.96      9.42 o 
   1   7  13       13.10       14.30      2.32 o 
   2   7  13       14.13       11.70      1.81 o 
   3   7  13        7.81        6.59      1.49 o 
   4   7  13       17.29       17.13      2.38 o 
   5   7  13       11.16       12.49      2.20 o 
  -9   8  13       14.02       15.14      1.98 o 
  -8   8  13       10.06        6.77      1.83 o 
  -7   8  13       48.08       50.47      5.76 o 
  -6   8  13        0.50        0.57      1.25 o 
  -5   8  13       11.29       16.70      2.76 o 
  -4   8  13        0.86        1.56      2.52 o 
  -3   8  13       16.06       15.54      2.59 o 
  -2   8  13        3.41        5.16      3.02 o 
  -1   8  13       36.71       35.70      3.49 o 
   0   8  13      274.29      275.97     10.92 o 
   1   8  13        8.71        8.32      1.97 o 
   2   8  13      393.68      399.95      6.95 o 
   3   8  13      144.28      148.76      5.97 o 
   4   8  13       32.79       30.81      3.03 o 
  -8   9  13       19.92       21.43      2.53 o 
  -7   9  13       79.52       92.12      4.49 o 
  -6   9  13       12.28        9.86      2.35 o 
  -5   9  13       20.21       17.00      2.93 o 
  -4   9  13        6.94        4.52      1.92 o 
  -3   9  13      111.90      131.89      9.02 o 
  -2   9  13       21.68       17.57      2.73 o 
  -1   9  13        0.63        1.73      1.66 o 
   0   9  13       20.58       18.37      2.74 o 
   1   9  13       48.93       49.24      4.14 o 
   2   9  13       30.00       36.44      3.01 o 
   3   9  13      140.43      148.17      4.42 o 
  -7  10  13        3.62        4.05      1.62 o 
  -6  10  13       13.93       14.17      2.95 o 
  -5  10  13       11.81        9.35      2.73 o 
  -4  10  13        4.18        3.65      1.93 o 
  -3  10  13        0.21        2.30      1.79 o 
  -2  10  13        0.10       -0.40      1.68 o 
  -1  10  13       20.83       18.77      2.93 o 
   0  10  13        1.63        0.10      1.51 o 
   1  10  13       25.69       26.12      3.37 o 
   2  10  13       47.06       45.86      5.27 o 
  -5  11  13       62.50       83.97      5.71 o 
  -4  11  13       44.05       46.86      4.46 o 
  -3  11  13       55.73       59.12      8.78 o 
  -2  11  13       19.38       27.56      4.70 o 
  -1  11  13        0.67        2.71      2.22 o 
   0  11  13        0.50        3.47      1.89 o 
 -11   0  14        5.04        0.33      2.79 o 
 -10   0  14        1.85       -0.03      2.48 o 
  -9   0  14        0.02       -1.14      2.18 o 
  -8   0  14        0.07       -1.34      1.92 o 
  -7   0  14       28.28       32.50      4.99 o 
  -6   0  14      613.61      647.79     17.90 o 
  -5   0  14      134.16      126.36      7.45 o 
  -4   0  14       27.96       24.03      2.90 o 
  -3   0  14        4.72        2.60      1.11 o 
  -2   0  14      334.54      297.91      5.70 o 
  -1   0  14      734.54      691.55      9.92 o 
   0   0  14       39.62       36.72      7.42 o 
   1   0  14        5.94        6.71      1.79 o 
   2   0  14        6.18        2.76      1.53 o 
   3   0  14        0.00       -0.46      1.36 o 
   4   0  14       10.60       10.79      1.85 o 
   5   0  14        0.03       -0.97      1.08 o 
   6   0  14        1.28       -0.77      1.35 o 
 -11   1  14        2.25        0.04      1.85 o 
 -10   1  14        1.72        1.28      2.01 o 
  -9   1  14        0.33       -0.08      2.61 o 
  -8   1  14        3.11        1.35      2.13 o 
  -7   1  14      267.12      269.59      8.10 o 
  -6   1  14       32.03       35.56      4.76 o 
  -5   1  14        3.43        2.68      1.11 o 
  -4   1  14       56.29       56.58      3.17 o 
  -3   1  14       41.29       43.14      2.28 o 
  -2   1  14        0.03        1.69      0.91 o 
  -1   1  14      168.62      155.11      3.49 o 
   0   1  14       36.04       35.66      2.29 o 
   1   1  14        1.73        1.50      0.92 o 
   2   1  14       10.44        8.42      1.70 o 
   3   1  14        0.97       -0.04      0.60 o 
   4   1  14      163.43      169.99      3.81 o 
   5   1  14       51.31       49.63      2.36 o 
   6   1  14        7.51        5.32      1.24 o 
 -11   2  14       29.29       31.26      3.97 o 
 -10   2  14       21.75       18.10      3.19 o 
  -9   2  14       29.55       31.48      5.14 o 
  -8   2  14      122.85      126.98      5.76 o 
  -7   2  14       17.46       11.70      2.10 o 
  -6   2  14        4.69        4.48      1.32 o 
  -5   2  14       79.83       85.99      3.26 o 
  -4   2  14        3.12        7.89      1.88 o 
  -3   2  14        4.41        4.54      1.22 o 
  -2   2  14        0.42        0.26      1.01 o 
  -1   2  14        0.16        0.58      1.13 o 
   0   2  14       27.74       27.27      2.06 o 
   1   2  14      111.01       99.92      3.87 o 
   2   2  14       76.60       69.72      3.41 o 
   3   2  14        8.98       11.05      1.01 o 
   4   2  14        1.95        1.82      0.80 o 
   5   2  14       23.95       22.00      1.70 o 
   6   2  14       29.36       27.24      2.13 o 
 -11   3  14       27.05       21.55      3.52 o 
 -10   3  14       13.55       12.88      3.24 o 
  -9   3  14       62.12       61.40      4.95 o 
  -8   3  14       16.78       21.48      2.65 o 
  -7   3  14       71.05       75.77      3.38 o 
  -6   3  14        2.17        0.17      1.11 o 
  -5   3  14       41.07       40.09      2.39 o 
  -4   3  14        0.02        1.06      1.07 o 
  -3   3  14        7.53        5.07      1.28 o 
  -2   3  14        0.14        1.22      1.03 o 
  -1   3  14       27.42       25.85      2.16 o 
   0   3  14        1.28        1.30      1.13 o 
   1   3  14        3.85        1.17      1.52 o 
   2   3  14      318.34      327.35      5.30 o 
   3   3  14        6.30        3.97      1.07 o 
   4   3  14       81.78       85.79      3.13 o 
   5   3  14       67.72       65.16      4.09 o 
   6   3  14       29.07       22.01      2.84 o 
 -11   4  14       64.05       68.16      5.50 o 
 -10   4  14      154.73      164.09      5.87 o 
  -9   4  14       13.10       13.63      2.37 o 
  -8   4  14        3.04        1.84      1.68 o 
  -7   4  14       11.87       10.10      1.76 o 
  -6   4  14        0.91        1.06      1.04 o 
  -5   4  14        8.62        7.77      1.56 o 
  -4   4  14      128.18      132.78      4.11 o 
  -3   4  14       16.24       20.24      2.47 o 
  -2   4  14        4.60        2.65      1.48 o 
  -1   4  14      110.81      112.97      4.57 o 
   0   4  14       12.92       13.09      1.70 o 
   1   4  14        0.43       -0.97      0.97 o 
   2   4  14       40.84       41.16      2.88 o 
   3   4  14       92.23       88.35      3.16 o 
   4   4  14       17.30       17.94      1.79 o 
   5   4  14        0.03        0.29      1.10 o 
 -10   5  14        2.70        1.73      1.67 o 
  -9   5  14       35.32       41.29      3.10 o 
  -8   5  14      107.76      127.45      5.37 o 
  -7   5  14        5.16        5.32      1.32 o 
  -6   5  14        0.53       -0.64      1.13 o 
  -5   5  14       58.94       69.52      3.41 o 
  -4   5  14       14.41       12.60      2.21 o 
  -3   5  14       58.99       54.11      3.98 o 
  -2   5  14       23.58       26.57      2.99 o 
  -1   5  14        9.57       10.04      1.97 o 
   0   5  14        7.20        8.70      1.96 o 
   1   5  14      101.19      111.70      4.64 o 
   2   5  14       28.47       29.66      4.15 o 
   3   5  14        2.30        1.29      1.16 o 
   4   5  14        4.35        3.83      1.38 o 
   5   5  14        6.88        3.62      1.51 o 
 -10   6  14        2.72        2.93      1.79 o 
  -9   6  14        1.55        1.79      1.43 o 
  -8   6  14        6.53        6.96      1.50 o 
  -7   6  14      137.32      155.86      4.93 o 
  -6   6  14       15.20       15.89      2.11 o 
  -5   6  14      162.32      172.34      5.60 o 
  -4   6  14       17.43       16.54      4.14 o 
  -3   6  14       16.43       14.85      2.35 o 
  -2   6  14      135.38      139.72      5.44 o 
  -1   6  14       34.55       30.07      3.08 o 
   0   6  14        0.46        0.87      1.38 o 
   1   6  14       12.58       13.30      1.94 o 
   2   6  14       40.16       35.57      2.53 o 
   3   6  14        2.73        2.54      1.35 o 
   4   6  14        5.14        3.03      2.34 o 
  -9   7  14       22.43       22.59      2.27 o 
  -8   7  14       22.38       22.42      2.21 o 
  -7   7  14       49.98       48.67      3.47 o 
  -6   7  14      220.37      257.94      6.36 o 
  -5   7  14        5.56        4.56      3.72 o 
  -4   7  14        1.44        2.69      1.71 o 
  -3   7  14        0.55        1.65      1.84 o 
  -2   7  14      159.70      163.15      8.45 o 
  -1   7  14        8.90       16.36      2.56 o 
   0   7  14        4.79        3.90      1.72 o 
   1   7  14        0.89        1.83      1.15 o 
   2   7  14        0.23       -0.01      1.23 o 
   3   7  14        0.30        0.89      1.28 o 
   4   7  14        0.04       -0.47      1.35 o 
  -8   8  14        6.97        4.69      1.77 o 
  -7   8  14       45.81       51.13      3.66 o 
  -6   8  14       75.64       75.24      5.13 o 
  -5   8  14       42.89       45.96      4.15 o 
  -4   8  14        0.75       -1.50      1.50 o 
  -3   8  14       89.72       95.75      5.18 o 
  -2   8  14        0.32       -0.53      1.42 o 
  -1   8  14        8.26        6.40      1.99 o 
   0   8  14       59.29       56.11      4.40 o 
   1   8  14       25.22       20.66      3.15 o 
   2   8  14       44.10       42.77      3.30 o 
   3   8  14        0.05        1.58      1.18 o 
  -7   9  14       13.63       12.56      2.82 o 
  -6   9  14        0.89       -0.11      1.87 o 
  -5   9  14        0.05        0.82      1.72 o 
  -4   9  14       48.65       65.86      4.90 o 
  -3   9  14       85.47      103.33      9.31 o 
  -2   9  14       65.93       62.81      4.79 o 
  -1   9  14        0.07       -0.36      1.45 o 
   0   9  14      123.86      126.09      5.70 o 
   1   9  14        6.05        6.75      2.23 o 
   2   9  14       30.67       28.08      2.84 o 
  -6  10  14        0.30       -2.61      4.38 o 
  -5  10  14        0.68       -0.60      1.87 o 
  -4  10  14        0.46        0.64      2.37 o 
  -3  10  14        0.50       -1.68      1.68 o 
  -2  10  14        5.09        2.66      3.07 o 
  -1  10  14        0.12        1.66      1.79 o 
   0  10  14        9.50       10.45      2.50 o 
 -11   1  15        5.18        5.17      2.50 o 
 -10   1  15        0.42       -1.45      1.45 o 
  -9   1  15        0.81       -1.60      1.60 o 
  -8   1  15        3.12        1.09      1.74 o 
  -7   1  15       10.39       14.11      3.79 o 
  -6   1  15        0.56        1.05      1.55 o 
  -5   1  15      172.43      186.49      5.53 o 
  -4   1  15       24.98       23.51      2.12 o 
  -3   1  15       49.29       46.15      2.75 o 
  -2   1  15       67.41       60.84      2.92 o 
  -1   1  15       65.13       68.88      3.85 o 
   0   1  15        4.86        2.71      1.06 o 
   1   1  15       51.76       51.19      2.94 o 
   2   1  15        5.17        4.36      1.47 o 
   3   1  15        3.63        3.48      1.51 o 
   4   1  15       14.60       12.78      2.48 o 
   5   1  15       73.22       72.60      2.67 o 
 -10   2  15        6.95        7.16      2.51 o 
  -9   2  15       76.79       77.35      5.02 o 
  -8   2  15       85.66       94.23     11.37 o 
  -7   2  15        0.82       -0.50      1.53 o 
  -6   2  15        0.14       -1.39      1.39 o 
  -5   2  15        1.63        1.32      1.12 o 
  -4   2  15       56.24       55.70      3.13 o 
  -3   2  15       56.87       60.33      3.45 o 
  -2   2  15       66.18       66.94      2.95 o 
  -1   2  15        0.40        2.22      1.07 o 
   0   2  15      194.74      180.76      6.64 o 
   1   2  15       52.17       50.67      3.33 o 
   2   2  15       23.96       25.62      2.62 o 
   3   2  15        0.96       -0.41      1.19 o 
   4   2  15        7.06        4.39      0.90 o 
   5   2  15        3.79        3.37      1.14 o 
 -10   3  15        5.24        2.39      2.17 o 
  -9   3  15        0.09       -1.89      1.89 o 
  -8   3  15        0.41        0.06      1.57 o 
  -7   3  15        7.37        4.05      1.53 o 
  -6   3  15        0.02       -0.55      0.97 o 
  -5   3  15       98.88       94.34      3.58 o 
  -4   3  15       20.89       20.09      2.13 o 
  -3   3  15      218.24      243.13      6.72 o 
  -2   3  15        1.01        2.33      1.35 o 
  -1   3  15        0.18        0.48      0.98 o 
   0   3  15        0.72        2.59      1.24 o 
   1   3  15       70.54       69.44      4.44 o 
   2   3  15       79.73       85.82      6.39 o 
   3   3  15       26.93       31.37      3.38 o 
   4   3  15        0.54       -0.20      0.78 o 
 -10   4  15        2.53        4.07      2.33 o 
  -9   4  15       17.88       13.37      2.90 o 
  -8   4  15       33.33       30.48      2.82 o 
  -7   4  15        0.25       -0.82      1.11 o 
  -6   4  15       40.04       38.56      2.86 o 
  -5   4  15       41.94       44.64      3.05 o 
  -4   4  15        2.25        2.09      1.54 o 
  -3   4  15       42.75       44.05      3.62 o 
  -2   4  15       54.28       60.95      4.15 o 
  -1   4  15       32.73       31.48      2.58 o 
   0   4  15        9.77       12.32      1.79 o 
   1   4  15       11.59       13.08      2.89 o 
   2   4  15       47.14       48.89      4.58 o 
   3   4  15       79.33       87.68      3.51 o 
   4   4  15       43.81       39.42      3.75 o 
  -9   5  15       44.32       47.20      3.44 o 
  -8   5  15       11.31       10.20      1.90 o 
  -7   5  15       62.78       68.13      3.90 o 
  -6   5  15      140.61      149.23      4.78 o 
  -5   5  15       56.62       66.14      3.56 o 
  -4   5  15      100.69      105.00      4.89 o 
  -3   5  15        4.88        4.24      1.66 o 
  -2   5  15        0.60       -1.18      1.21 o 
  -1   5  15       23.89       29.33      4.42 o 
   0   5  15       32.01       38.85      2.90 o 
   1   5  15      105.81      116.51      7.36 o 
   2   5  15       11.34       11.30      6.82 o 
   3   5  15        0.13        1.18      1.10 o 
   4   5  15       92.53       93.57      4.03 o 
  -9   6  15       28.70       28.87      2.87 o 
  -8   6  15        8.77        8.70      1.99 o 
  -7   6  15       28.20       26.79      2.34 o 
  -6   6  15       28.77       24.35      2.71 o 
  -5   6  15        0.50       -1.29      1.30 o 
  -4   6  15        2.38        2.30      1.63 o 
  -3   6  15       68.49       60.43      4.44 o 
  -2   6  15       81.15       82.27      4.58 o 
  -1   6  15       77.74       84.65      4.46 o 
   0   6  15        9.89       12.67      1.94 o 
   1   6  15       10.43       10.50      1.78 o 
   2   6  15        4.74        4.67      1.70 o 
   3   6  15        5.06        4.25      2.20 o 
  -8   7  15      277.93      294.22      6.30 o 
  -7   7  15      231.80      248.11      6.46 o 
  -6   7  15      122.57      137.76      5.94 o 
  -5   7  15        0.00        0.88      1.73 o 
  -4   7  15       23.15       21.07      8.02 o 
  -3   7  15        2.33        1.51      1.73 o 
  -2   7  15       10.84       10.52      2.33 o 
  -1   7  15      200.14      216.78      7.15 o 
   0   7  15       27.73       29.46      3.35 o 
   1   7  15        0.06        1.64      1.26 o 
   2   7  15        2.03        3.29      1.70 o 
  -7   8  15        1.58        0.97      1.93 o 
  -6   8  15        0.36        3.51      1.97 o 
  -5   8  15      125.67      128.71      5.84 o 
  -4   8  15        7.03       10.74      2.69 o 
  -3   8  15        0.53        1.15      1.73 o 
  -2   8  15        2.93        2.54      1.79 o 
  -1   8  15      131.34      150.50      6.22 o 
   0   8  15       40.41       38.94      3.88 o 
   1   8  15        0.99        0.97      1.28 o 
  -5   9  15       24.55       26.41      3.95 o 
  -4   9  15       16.10       14.24      3.15 o 
  -3   9  15        4.65        4.30      1.92 o 
  -2   9  15        3.78        5.87      2.28 o 
  -1   9  15        0.69        0.99      1.74 o 
 -10   0  16      104.35       96.38      7.96 o 
  -9   0  16        0.14        0.66      2.78 o 
  -8   0  16       16.25       11.46      3.76 o 
  -7   0  16      452.45      523.13     17.21 o 
  -6   0  16       81.53       91.23      6.97 o 
  -5   0  16        1.42       -0.93      2.00 o 
  -4   0  16        2.15        4.34      2.51 o 
  -3   0  16        8.09        4.59      2.48 o 
  -1   0  16       37.89       47.42      6.08 o 
   0   0  16       47.60       52.12      4.15 o 
   1   0  16        0.01        0.63      1.72 o 
   2   0  16       99.47      109.51      5.54 o 
   3   0  16       15.62        9.55      3.68 o 
 -10   1  16        1.20       -1.71      1.71 o 
  -9   1  16       21.81       21.25      5.85 o 
  -8   1  16       13.71        8.75      2.50 o 
  -7   1  16        2.22        3.04      2.01 o 
  -6   1  16       17.22       16.33      2.77 o 
  -5   1  16        1.59        1.28      1.52 o 
  -4   1  16       31.58       36.14      3.15 o 
  -3   1  16       48.90       48.25      3.76 o 
  -2   1  16        5.02        7.55      2.37 o 
  -1   1  16       48.41       49.63      3.43 o 
   0   1  16        1.23        3.71      1.73 o 
   1   1  16       13.12       18.91      2.35 o 
   2   1  16       12.39       10.05      2.10 o 
   3   1  16       20.81       19.55      2.50 o 
  -9   2  16      116.17      132.97      6.94 o 
  -8   2  16        0.38       -0.67      1.72 o 
  -7   2  16        0.95       -0.31      1.54 o 
  -6   2  16        8.80        8.10      1.88 o 
  -5   2  16      132.30      151.84      5.20 o 
  -4   2  16      116.69      134.16      4.23 o 
  -3   2  16       31.67       33.27      2.96 o 
  -2   2  16        0.40        1.74      0.96 o 
  -1   2  16        0.98        2.29      1.29 o 
   0   2  16        0.59        0.11      1.49 o 
   1   2  16        0.10        0.28      1.46 o 
   2   2  16        0.06        1.00      1.63 o 
   3   2  16        9.49        8.59      1.96 o 
  -9   3  16        0.16       -2.52      3.02 o 
  -8   3  16        8.72        4.73      2.17 o 
  -7   3  16       29.95       21.91      2.62 o 
  -6   3  16       11.28       10.68      2.38 o 
  -5   3  16       28.21       29.93      2.59 o 
  -4   3  16      210.66      241.48      6.81 o 
  -3   3  16        0.02       -0.66      1.60 o 
  -2   3  16       37.34       37.84      2.79 o 
  -1   3  16       13.26       14.29      2.20 o 
   0   3  16       74.76       75.75      3.92 o 
   1   3  16        0.13       -1.04      1.74 o 
   2   3  16       18.01       17.98      6.80 o 
   3   3  16       66.91       68.29      6.70 o 
  -9   4  16       26.01       28.76      3.90 o 
  -8   4  16       19.17       19.85      2.71 o 
  -7   4  16        7.42        5.23      1.64 o 
  -6   4  16       20.60       20.10      2.36 o 
  -5   4  16      111.76      118.09      5.01 o 
  -4   4  16        0.71        1.32      1.55 o 
  -3   4  16        8.34        5.75      1.87 o 
  -2   4  16      101.52      112.39      4.95 o 
  -1   4  16       71.52       65.86      3.42 o 
   0   4  16       73.76       79.00      6.22 o 
   1   4  16        8.03        9.40      1.97 o 
   2   4  16       67.51       60.63      7.30 o 
   3   4  16        6.55        9.64      3.62 o 
  -8   5  16       20.44       21.81      3.17 o 
  -7   5  16       15.70       18.80      2.40 o 
  -6   5  16      298.37      313.34      6.97 o 
  -5   5  16       10.72        6.79      2.17 o 
  -4   5  16      275.41      283.53      9.10 o 
  -3   5  16        4.13        4.78      1.78 o 
  -2   5  16       12.04       14.34      2.84 o 
  -1   5  16       17.16       15.62      2.12 o 
   0   5  16       26.72       33.09      3.24 o 
   1   5  16       12.93       16.50      2.42 o 
   2   5  16       42.02       44.81      4.59 o 
  -7   6  16      253.82      281.02      6.75 o 
  -6   6  16       48.75       48.11      4.17 o 
  -5   6  16       12.67       13.68      2.62 o 
  -4   6  16        0.06       -0.20      1.51 o 
  -3   6  16        5.35        2.41      1.77 o 
  -2   6  16        1.65       -0.81      1.93 o 
  -1   6  16       13.21       16.92      2.72 o 
   0   6  16       61.98       56.36      3.91 o 
   1   6  16       72.78       81.70      4.86 o 
  -6   7  16      116.19      133.28      7.50 o 
  -5   7  16        0.05        1.15      1.83 o 
  -4   7  16        2.41        0.21      1.69 o 
  -3   7  16        1.17       -3.01      3.80 o 
  -2   7  16        2.37        4.25      3.50 o 
  -1   7  16       10.18       12.69      2.52 o 
   0   7  16        0.38        0.96      1.32 o 
  -4   8  16       16.88       14.27      2.84 o 
  -3   8  16       11.03       11.37      2.70 o 
  -2   8  16        0.43       -0.77      1.66 o 
  -8   1  17        3.27        0.17      1.98 o 
  -7   1  17       31.96       34.27      4.00 o 
  -6   1  17        0.91       -1.44      1.60 o 
  -5   1  17       10.72        5.89      2.09 o 
  -4   1  17        6.14        4.65      2.60 o 
  -3   1  17        2.48        3.11      2.36 o 
  -2   1  17      123.79      152.03      9.57 o 
  -1   1  17       16.40       23.02      4.82 o 
   0   1  17      204.03      231.58      8.37 o 
   1   1  17       19.83       20.49      3.17 o 
   2   1  17        3.38        0.72      1.86 o 
  -8   2  17       10.18       10.54      2.65 o 
  -7   2  17        1.18        0.82      1.87 o 
  -6   2  17       61.94       71.21      4.96 o 
  -5   2  17      132.38      148.99      5.30 o 
  -4   2  17      104.69      117.31      5.80 o 
  -3   2  17      139.31      153.53      5.43 o 
  -2   2  17        0.19        1.10      2.95 o 
  -1   2  17       19.54       23.54      2.69 o 
   0   2  17        1.21        1.15      2.48 o 
   1   2  17       32.89       28.61      3.63 o 
  -8   3  17        6.90        3.88      2.34 o 
  -7   3  17       31.32       37.52      4.12 o 
  -6   3  17        9.56        8.80      3.37 o 
  -5   3  17        0.39        0.15      1.60 o 
  -4   3  17      192.79      214.64      6.65 o 
  -3   3  17       69.99       81.34      4.15 o 
  -2   3  17      216.70      240.83      5.97 o 
  -1   3  17        0.02        0.18      1.31 o 
   0   3  17       50.22       51.46      3.84 o 
   1   3  17        8.12       12.22      4.56 o 
  -7   4  17      109.42      118.21      5.09 o 
  -6   4  17      167.94      179.65      8.94 o 
  -5   4  17       81.38       90.01      4.94 o 
  -4   4  17        8.65        8.96      2.16 o 
  -3   4  17      175.86      199.19      6.69 o 
  -2   4  17        4.84        7.19      1.71 o 
  -1   4  17        1.88        2.64      1.48 o 
   0   4  17        0.08        0.87      1.40 o 
  -6   5  17       41.02       46.35      4.00 o 
  -5   5  17      380.67      432.90      9.92 o 
  -4   5  17       51.51       57.89      4.55 o 
  -3   5  17        0.08       -0.96      1.47 o 
  -2   5  17        1.02        0.77      1.30 o 
  -1   5  17        1.16        0.75      1.28 o 
   0   5  17       28.59       37.80      3.59 o 
  -5   6  17        0.04       -3.61      3.61 o 
  -4   6  17        8.50        5.80      2.21 o 
  -3   6  17        3.53        4.27      2.60 o 
  -2   6  17        1.54        2.16      1.93 o 
  -6   0  18        9.91       12.91      4.12 o 
  -5   0  18       25.61       24.79      4.82 o 
  -6   1  18       10.98        7.80      2.54 o 
  -5   1  18        4.30        6.93      3.34 o 
  -4   1  18        1.84        2.71      2.65 o 
  -5   2  18       10.99       11.71      3.78 o 
  -4   2  18      270.99      323.06     24.52 o 
  -2   2  18        3.34        0.98      3.39 o 
  -1   2  18        1.14        3.78      3.06 o 
  -4   3  18        2.08        3.44      1.84 o 
  -3   3  18      314.46      369.95      8.88 o 
  -2   3  18       13.99        9.96      4.43 o 
                                                 
